# Supplementary material for: catena-Poly[[[aqua­bis(1H-imidazole-κN 3)copper(II)]-μ-naphthalene-1,4-dicarboxyl­ato-κ2 O 1:O 4] dihydrate]
Source: Acta Crystallogr Sect E Struct Rep Online. 2008 Jun 21;64(Pt 7):m948–9. doi: 10.1107/S1600536808018515 (PMC2961746; doi:10.1107/S1600536808018515)
Supplement: Supplementary file 1 [file e-64-0m948-sup1.cif]

##############################################################################
###                                                                        ###
###        Electronic paper (Acta Crystallographica Section E)             ###
###                                                                        ###
##############################################################################
#                                                                            #
# This CIF contains the data in a paper accepted for publication in Acta     #
# Crystallographica Section E. It conforms to the requirements of Notes      #
# for Authors for Section E, and has been peer reviewed under the auspices   #
# of the IUCr Commission on Journals.                                        #
#                                                                            #
# Full details of the Crystallographic Information File format               #
# are given in the paper "The Crystallographic Information File (CIF):       #
# a New Standard Archive File for Crystallography" by S. R. Hall, F. H.      #
# Allen and I. D. Brown [Acta Cryst. (1991), A47, 655-685].                  #
#                                                                            #
# The current version of the core CIF dictionary is obtainable from          #
# ftp://ftp.iucr.org/pub/cif_core.dic. The current version number is 2.4.    #
#                                                                            #
# Software is freely available for graphical display of the structure(s) in  #
# this CIF.  For information consult the CIF home page http://www.iucr.org/  #
# cif/home.html                                                              #
#                                                                            #
# This file may be used for bona fide research purposes within the           #
# scientific community so long as proper attribution is given to the journal # 
# article from which it was obtained.                                        #
#                                                                            #
##############################################################################
                                             
data_I
_audit_creation_method     SHELXL-97
_chemical_name_systematic
;
<i>catena</i>-Poly[[[aquabis(1H-imidazole-\kN^3^)copper(II)]-
\m-naphthalene-1,4-dicarboxylato-\k^2^<i>O</i>^1^:<i>O</i>^4^]
dihydrate]
;
_chemical_name_common     ?
_chemical_formula_moiety     'C18 H16 Cu N4 O5, 2(H2 O)'
_chemical_formula_sum     'C18 H20 Cu N4 O7'
_chemical_formula_iupac     '[Cu (C12 H6 O4) (C3 H4 N2)2 (H2 O)], 2H2 O'
_chemical_formula_weight     467.92
_chemical_melting_point     ?
_symmetry_cell_setting     monoclinic
_symmetry_space_group_name_H-M     'P 21/n'
_symmetry_space_group_name_Hall     '-P 2yn'
loop_
    _symmetry_equiv_pos_as_xyz
    'x, y, z'
    '-x+1/2, y+1/2, -z+1/2'
    '-x, -y, -z'
    'x-1/2, -y-1/2, z-1/2'
_cell_length_a     12.571(2)
_cell_length_b     14.698(3)
_cell_length_c     12.636(2)
_cell_angle_alpha     90.00
_cell_angle_beta     119.011(6)
_cell_angle_gamma     90.00
_cell_volume     2041.8(6)
_cell_formula_units_Z     4
_cell_measurement_reflns_used     5466
_cell_measurement_theta_min     2.0
_cell_measurement_theta_max     24.5
_cell_measurement_temperature     295(2)
_exptl_crystal_description     prism
_exptl_crystal_colour     blue
_exptl_crystal_size_max     0.33
_exptl_crystal_size_mid     0.30
_exptl_crystal_size_min     0.24
_exptl_crystal_density_diffrn     1.522
_exptl_crystal_density_meas     ?
_exptl_crystal_density_method     'not measured'
_exptl_crystal_F_000     964
_exptl_absorpt_coefficient_mu     1.118
_exptl_absorpt_correction_type     multi-scan
_exptl_absorpt_process_details     '(ABSCOR; Higashi, 1995)'
_exptl_absorpt_correction_T_min     0.660
_exptl_absorpt_correction_T_max     0.765
_exptl_special_details
;
;
_diffrn_ambient_temperature     295(2)
_diffrn_radiation_type     MoK\a
_diffrn_radiation_wavelength     0.71073
_diffrn_radiation_source     'fine-focus sealed tube'
_diffrn_radiation_monochromator     graphite
_diffrn_measurement_device_type     'Rigaku R-AXIS RAPID IP'
_diffrn_measurement_method     \w
_diffrn_detector_area_resol_mean     10.0
_diffrn_reflns_number     23205
_diffrn_reflns_av_R_equivalents     0.0425
_diffrn_reflns_av_sigmaI/netI     0.0283
_diffrn_reflns_theta_min     1.88
_diffrn_reflns_theta_max     26.00
_diffrn_reflns_theta_full     26.00
_diffrn_measured_fraction_theta_max     0.995
_diffrn_measured_fraction_theta_full     0.995
_diffrn_reflns_limit_h_min     -15
_diffrn_reflns_limit_h_max     15
_diffrn_reflns_limit_k_min     -18
_diffrn_reflns_limit_k_max     17
_diffrn_reflns_limit_l_min     -15
_diffrn_reflns_limit_l_max     15
_diffrn_standards_number     0
_diffrn_standards_interval_count     0
_diffrn_standards_interval_time     0
_diffrn_standards_decay_%     ?
_refine_special_details
;
Refinement of <i>F</i>^2^ against ALL reflections. The weighted <i>R</i>-factor
<i>wR</i> and goodness of fit <i>S</i> are based on <i>F</i>^2^, conventional
<i>R</i>-factors <i>R</i> are based on <i>F</i>, with <i>F</i> set to zero for
negative <i>F</i>^2^. The threshold expression of <i>F</i>^2^ >
\s(<i>F</i>^2^) is used only for calculating <i>R</i>-factors(gt) <i>etc</i>.
and is not relevant to the choice of reflections for refinement.
<i>R</i>-factors based on <i>F</i>^2^ are statistically about twice as large
as those based on <i>F</i>, and <i>R</i>- factors based on ALL data will be
even larger.
;
_reflns_number_total     3989
_reflns_number_gt     3251
_reflns_threshold_expression     I>2\s(I)
_refine_ls_structure_factor_coef     Fsqd
_refine_ls_matrix_type     full
_refine_ls_R_factor_all     0.0482
_refine_ls_R_factor_gt     0.0357
_refine_ls_wR_factor_gt     0.0912
_refine_ls_wR_factor_ref     0.0970
_refine_ls_goodness_of_fit_ref     1.060
_refine_ls_restrained_S_all     1.060
_refine_ls_number_reflns     3989
_refine_ls_number_parameters     280
_refine_ls_number_restraints     0
_refine_ls_hydrogen_treatment     constr
_refine_ls_weighting_scheme     calc
_refine_ls_weighting_details
         'calc w=1/[\s^2^(Fo^2^)+(0.0469P)^2^+1.2324P] where P=(Fo^2^+2Fc^2^)/3'
_atom_sites_solution_hydrogens     geom
_atom_sites_solution_primary     direct
_atom_sites_solution_secondary     difmap
_refine_ls_shift/su_max     0.001
_refine_ls_shift/su_mean     0.000
_refine_diff_density_max     0.504
_refine_diff_density_min     -0.387
_refine_ls_extinction_method     none
_refine_ls_extinction_coef     ?
loop_
    _atom_type_symbol
    _atom_type_description
    _atom_type_scat_dispersion_real
    _atom_type_scat_dispersion_imag
    _atom_type_scat_source
    'C' 'C' 0.0033 0.0016
                         'International Tables Vol C Tables 4.2.6.8 and 6.1.1.4'
    'H' 'H' 0.0000 0.0000
                         'International Tables Vol C Tables 4.2.6.8 and 6.1.1.4'
    'N' 'N' 0.0061 0.0033
                         'International Tables Vol C Tables 4.2.6.8 and 6.1.1.4'
    'O' 'O' 0.0106 0.0060
                         'International Tables Vol C Tables 4.2.6.8 and 6.1.1.4'
    'Cu' 'Cu' 0.3201 1.2651
                         'International Tables Vol C Tables 4.2.6.8 and 6.1.1.4'
_computing_data_collection     'PROCESS-AUTO (Rigaku, 1998)'
_computing_cell_refinement     'PROCESS-AUTO (Rigaku, 1998)'
_computing_data_reduction     'CrystalStructure (Rigaku/MSC, 2002)'
_computing_structure_solution     'SIR92 (Altomare <i>et al.</i>,  1993)'
_computing_structure_refinement     'SHELXL97 (Sheldrick, 2008)'
_computing_molecular_graphics     'ORTEP-3 for Windows (Farrugia, 1997)'
_computing_publication_material     'WinGX (Farrugia, 1999)'
loop_
    _atom_site_type_symbol
    _atom_site_label
    _atom_site_fract_x
    _atom_site_fract_y
    _atom_site_fract_z
    _atom_site_U_iso_or_equiv
    _atom_site_adp_type
    _atom_site_calc_flag
    _atom_site_refinement_flags
    _atom_site_occupancy
    _atom_site_disorder_assembly
    _atom_site_disorder_group
    Cu Cu 0.61473(3) 0.26395(2) 0.57692(3) 0.02692(12) Uani d . 1 . .
    N N1 0.60619(19) 0.13328(15) 0.6141(2) 0.0324(5) Uani d . 1 . .
    N N2 0.5581(2) 0.00805(16) 0.6757(2) 0.0408(6) Uani d . 1 . .
    H H2N 0.5252 -0.0276 0.7056 0.049 Uiso calc R 1 . .
    N N3 0.64575(19) 0.39456(14) 0.56052(19) 0.0310(5) Uani d . 1 . .
    N N4 0.6481(2) 0.54324(16) 0.5765(2) 0.0423(6) Uani d . 1 . .
    H H4N 0.6401 0.5966 0.5997 0.051 Uiso calc R 1 . .
    O O1 0.52250(17) 0.29662(13) 0.66172(17) 0.0356(4) Uani d . 1 . .
    O O2 0.69612(18) 0.29561(17) 0.8353(2) 0.0515(6) Uani d . 1 . .
    O O3 0.19639(16) 0.27227(12) 0.98022(16) 0.0311(4) Uani d . 1 . .
    O O4 0.37130(19) 0.25600(14) 1.14909(18) 0.0436(5) Uani d . 1 . .
    O O5 0.41477(17) 0.27662(13) 0.38636(17) 0.0387(5) Uani d . 1 . .
    H H5A 0.3510 0.2580 0.3861 0.058 Uiso d R 1 . .
    H H5B 0.4082 0.2721 0.3166 0.058 Uiso d R 1 . .
    O O1W 0.0571(2) 0.37164(15) 0.7624(2) 0.0548(6) Uani d . 1 . .
    H H1A 0.1072 0.3426 0.8274 0.082 Uiso d R 1 . .
    H H1B 0.0011 0.3328 0.7129 0.082 Uiso d R 1 . .
    O O2WA 0.1105(11) 0.4187(8) 0.5762(10) 0.181(5) Uani d P 0.50 . .
    H H2A 0.0710 0.4002 0.6169 0.271 Uiso d PR 0.50 . .
    H H2B 0.1794 0.3868 0.6144 0.271 Uiso d PR 0.50 . .
    O O2WB -0.0010(9) 0.5394(6) 0.5243(9) 0.127(3) Uani d P 0.50 . .
    H H2C 0.0693 0.5188 0.5711 0.190 Uiso d PR 0.50 . .
    H H2D -0.0381 0.5579 0.5650 0.190 Uiso d PR 0.50 . .
    C C1 0.5111(2) 0.30793(18) 0.8430(2) 0.0294(6) Uani d . 1 . .
    C C2 0.3978(2) 0.26894(18) 0.7913(2) 0.0325(6) Uani d . 1 . .
    H H2 0.3638 0.2466 0.7127 0.039 Uiso calc R 1 . .
    C C3 0.3324(2) 0.26212(18) 0.8547(2) 0.0327(6) Uani d . 1 . .
    H H3 0.2564 0.2343 0.8181 0.039 Uiso calc R 1 . .
    C C4 0.3787(2) 0.29591(18) 0.9699(2) 0.0283(5) Uani d . 1 . .
    C C5 0.5331(3) 0.3954(2) 1.1323(2) 0.0376(6) Uani d . 1 . .
    H H5 0.4903 0.3923 1.1750 0.045 Uiso calc R 1 . .
    C C6 0.6357(3) 0.4476(2) 1.1762(3) 0.0441(7) Uani d . 1 . .
    H H6 0.6605 0.4810 1.2468 0.053 Uiso calc R 1 . .
    C C7 0.7035(3) 0.4508(2) 1.1152(3) 0.0452(7) Uani d . 1 . .
    H H7 0.7740 0.4856 1.1463 0.054 Uiso calc R 1 . .
    C C8 0.6671(3) 0.4035(2) 1.0115(3) 0.0399(7) Uani d . 1 . .
    H H8 0.7144 0.4053 0.9733 0.048 Uiso calc R 1 . .
    C C9 0.5581(2) 0.35118(17) 0.9593(2) 0.0287(5) Uani d . 1 . .
    C C10 0.4903(2) 0.34582(17) 1.0226(2) 0.0284(5) Uani d . 1 . .
    C C11 0.5842(3) 0.30043(18) 0.7771(3) 0.0329(6) Uani d . 1 . .
    C C12 0.3125(2) 0.27394(17) 1.0399(2) 0.0289(6) Uani d . 1 . .
    C C13 0.6235(2) 0.46473(19) 0.6125(2) 0.0352(6) Uani d . 1 . .
    H H13 0.5945 0.4598 0.6674 0.042 Uiso calc R 1 . .
    C C14 0.6877(3) 0.5244(2) 0.4974(3) 0.0585(9) Uani d . 1 . .
    H H14 0.7112 0.5661 0.4572 0.070 Uiso calc R 1 . .
    C C15 0.6865(3) 0.4329(2) 0.4878(3) 0.0561(9) Uani d . 1 . .
    H H15 0.7099 0.4006 0.4391 0.067 Uiso calc R 1 . .
    C C16 0.5431(3) 0.0979(2) 0.6621(3) 0.0418(7) Uani d . 1 . .
    H H16 0.4940 0.1315 0.6838 0.050 Uiso calc R 1 . .
    C C17 0.6345(3) -0.0168(2) 0.6339(3) 0.0405(7) Uani d . 1 . .
    H H17 0.6612 -0.0754 0.6316 0.049 Uiso calc R 1 . .
    C C18 0.6642(3) 0.05965(19) 0.5964(3) 0.0389(6) Uani d . 1 . .
    H H18 0.7161 0.0627 0.5635 0.047 Uiso calc R 1 . .
loop_
    _atom_site_aniso_label
    _atom_site_aniso_U_11
    _atom_site_aniso_U_22
    _atom_site_aniso_U_33
    _atom_site_aniso_U_12
    _atom_site_aniso_U_13
    _atom_site_aniso_U_23
    Cu 0.03055(19) 0.02963(19) 0.03180(19) 0.00027(12) 0.02397(15) -0.00133(13)
    N1 0.0350(12) 0.0336(13) 0.0378(12) 0.0004(10) 0.0250(10) -0.0019(10)
    N2 0.0484(14) 0.0342(14) 0.0467(14) -0.0069(11) 0.0287(12) 0.0010(11)
    N3 0.0341(12) 0.0315(12) 0.0365(12) 0.0011(9) 0.0241(10) 0.0009(9)
    N4 0.0448(14) 0.0314(13) 0.0511(15) -0.0005(10) 0.0234(12) -0.0021(11)
    O1 0.0446(11) 0.0381(11) 0.0412(11) 0.0005(8) 0.0344(10) -0.0015(8)
    O2 0.0333(12) 0.0736(15) 0.0599(14) 0.0010(10) 0.0323(11) -0.0102(11)
    O3 0.0295(10) 0.0387(10) 0.0359(10) -0.0006(8) 0.0243(9) 0.0022(8)
    O4 0.0398(11) 0.0662(14) 0.0322(11) 0.0016(10) 0.0233(9) 0.0083(9)
    O5 0.0379(11) 0.0476(12) 0.0360(10) -0.0086(9) 0.0222(9) -0.0074(9)
    O1W 0.0509(13) 0.0544(14) 0.0585(14) 0.0047(11) 0.0261(11) -0.0028(11)
    O2WA 0.216(12) 0.203(12) 0.214(12) -0.016(9) 0.175(11) 0.029(9)
    O2WB 0.117(6) 0.131(8) 0.126(7) -0.021(6) 0.054(6) -0.012(6)
    C1 0.0315(14) 0.0311(14) 0.0351(14) 0.0024(11) 0.0236(12) 0.0008(11)
    C2 0.0341(15) 0.0403(16) 0.0315(14) -0.0037(11) 0.0225(12) -0.0070(11)
    C3 0.0287(14) 0.0423(16) 0.0350(14) -0.0053(11) 0.0218(12) -0.0046(12)
    C4 0.0290(13) 0.0336(14) 0.0311(13) 0.0035(10) 0.0215(11) 0.0028(11)
    C5 0.0421(16) 0.0464(17) 0.0325(14) -0.0013(13) 0.0245(13) -0.0036(12)
    C6 0.0501(18) 0.0453(18) 0.0374(16) -0.0077(14) 0.0217(14) -0.0098(13)
    C7 0.0369(16) 0.0500(19) 0.0490(18) -0.0146(13) 0.0211(14) -0.0088(14)
    C8 0.0360(15) 0.0437(17) 0.0478(17) -0.0077(13) 0.0265(14) -0.0009(13)
    C9 0.0290(13) 0.0304(14) 0.0329(13) 0.0021(10) 0.0200(11) 0.0016(10)
    C10 0.0309(13) 0.0295(14) 0.0304(13) 0.0027(10) 0.0192(11) 0.0016(10)
    C11 0.0417(17) 0.0273(14) 0.0469(17) -0.0020(11) 0.0351(14) -0.0013(11)
    C12 0.0332(14) 0.0292(14) 0.0345(14) 0.0018(11) 0.0245(12) -0.0001(11)
    C13 0.0354(15) 0.0381(16) 0.0348(14) -0.0012(12) 0.0192(12) -0.0017(12)
    C14 0.080(2) 0.0393(19) 0.087(3) 0.0010(16) 0.065(2) 0.0105(17)
    C15 0.087(3) 0.0380(18) 0.081(2) 0.0069(16) 0.070(2) 0.0094(16)
    C16 0.0528(18) 0.0339(16) 0.0551(18) -0.0020(13) 0.0390(16) -0.0023(13)
    C17 0.0414(16) 0.0339(16) 0.0454(16) 0.0028(12) 0.0206(14) 0.0011(13)
    C18 0.0403(16) 0.0370(16) 0.0467(17) 0.0057(12) 0.0268(14) 0.0023(13)
_geom_special_details
;
All e.s.d.'s (except the e.s.d. in the dihedral angle between two l.s. planes)
are estimated using the full covariance matrix. The cell e.s.d.'s are taken
into account individually in the estimation of e.s.d.'s in distances, angles
and torsion angles; correlations between e.s.d.'s in cell parameters are only
used when they are defined by crystal symmetry. An approximate (isotropic)
treatment of cell e.s.d.'s is used for estimating e.s.d.'s involving l.s.
planes.
;
loop_
    _geom_bond_atom_site_label_1
    _geom_bond_atom_site_label_2
    _geom_bond_site_symmetry_2
    _geom_bond_distance
    _geom_bond_publ_flag
    Cu N1 . 1.992(2) y
    Cu N3 . 1.990(2) y
    Cu O1 . 1.9819(17) y
    Cu O3 4_665 2.0116(17) y
    Cu O5 . 2.506(2) y
    N1 C16 . 1.317(3) ?
    N1 C18 . 1.382(3) ?
    N2 C16 . 1.333(4) ?
    N2 C17 . 1.351(4) ?
    N2 H2N . 0.8600 ?
    N3 C13 . 1.323(3) ?
    N3 C15 . 1.372(4) ?
    N4 C13 . 1.331(4) ?
    N4 C14 . 1.344(4) ?
    N4 H4N . 0.8600 ?
    O1 C11 . 1.278(3) ?
    O2 C11 . 1.234(3) ?
    O3 C12 . 1.277(3) ?
    O3 Cu 4_566 2.0116(17) ?
    O4 C12 . 1.237(3) ?
    O5 H5A . 0.8450 ?
    O5 H5B . 0.8478 ?
    O1W H1A . 0.8670 ?
    O1W H1B . 0.8864 ?
    O2WA H2A . 0.9128 ?
    O2WA H2B . 0.8933 ?
    O2WB H2C . 0.8461 ?
    O2WB H2D . 0.8876 ?
    C1 C2 . 1.371(4) ?
    C1 C9 . 1.439(4) ?
    C1 C11 . 1.515(3) ?
    C2 C3 . 1.404(4) ?
    C2 H2 . 0.9300 ?
    C3 C4 . 1.372(4) ?
    C3 H3 . 0.9300 ?
    C4 C10 . 1.430(4) ?
    C4 C12 . 1.514(3) ?
    C5 C6 . 1.365(4) ?
    C5 C10 . 1.421(4) ?
    C5 H5 . 0.9300 ?
    C6 C7 . 1.400(4) ?
    C6 H6 . 0.9300 ?
    C7 C8 . 1.352(4) ?
    C7 H7 . 0.9300 ?
    C8 C9 . 1.424(4) ?
    C8 H8 . 0.9300 ?
    C9 C10 . 1.426(3) ?
    C13 H13 . 0.9300 ?
    C14 C15 . 1.351(5) ?
    C14 H14 . 0.9300 ?
    C15 H15 . 0.9300 ?
    C16 H16 . 0.9300 ?
    C17 C18 . 1.340(4) ?
    C17 H17 . 0.9300 ?
    C18 H18 . 0.9300 ?
loop_
    _geom_angle_atom_site_label_1
    _geom_angle_atom_site_label_2
    _geom_angle_atom_site_label_3
    _geom_angle_site_symmetry_1
    _geom_angle_site_symmetry_3
    _geom_angle
    _geom_angle_publ_flag
    O1 Cu N3 . . 91.04(8) ?
    O1 Cu N1 . . 89.64(8) ?
    N3 Cu N1 . . 172.02(9) ?
    O1 Cu O3 . 4_665 175.67(8) ?
    N3 Cu O3 . 4_665 90.49(8) ?
    N1 Cu O3 . 4_665 89.41(8) ?
    O5 Cu N1 . . 98.89(8) ?
    O5 Cu N3 . . 89.09(8) ?
    O5 Cu O1 . . 85.66(7) ?
    O5 Cu O3 . 4_665 90.32(7) ?
    C16 N1 C18 . . 104.3(2) ?
    C16 N1 Cu . . 127.07(19) ?
    C18 N1 Cu . . 128.61(18) ?
    C16 N2 C17 . . 107.4(2) ?
    C16 N2 H2N . . 126.3 ?
    C17 N2 H2N . . 126.3 ?
    C13 N3 C15 . . 104.5(2) ?
    C13 N3 Cu . . 126.94(18) ?
    C15 N3 Cu . . 128.44(19) ?
    C13 N4 C14 . . 107.9(3) ?
    C13 N4 H4N . . 126.0 ?
    C14 N4 H4N . . 126.0 ?
    C11 O1 Cu . . 115.93(16) ?
    C12 O3 Cu . 4_566 114.83(16) ?
    H5A O5 H5B . . 110.9 ?
    H1A O1W H1B . . 108.4 ?
    H2A O2WA H2B . . 100.9 ?
    H2C O2WB H2D . . 111.6 ?
    C2 C1 C9 . . 119.3(2) ?
    C2 C1 C11 . . 118.3(2) ?
    C9 C1 C11 . . 122.4(2) ?
    C1 C2 C3 . . 121.2(2) ?
    C1 C2 H2 . . 119.4 ?
    C3 C2 H2 . . 119.4 ?
    C4 C3 C2 . . 121.0(2) ?
    C4 C3 H3 . . 119.5 ?
    C2 C3 H3 . . 119.5 ?
    C3 C4 C10 . . 119.7(2) ?
    C3 C4 C12 . . 118.1(2) ?
    C10 C4 C12 . . 122.1(2) ?
    C6 C5 C10 . . 121.4(2) ?
    C6 C5 H5 . . 119.3 ?
    C10 C5 H5 . . 119.3 ?
    C5 C6 C7 . . 120.2(3) ?
    C5 C6 H6 . . 119.9 ?
    C7 C6 H6 . . 119.9 ?
    C8 C7 C6 . . 120.4(3) ?
    C8 C7 H7 . . 119.8 ?
    C6 C7 H7 . . 119.8 ?
    C7 C8 C9 . . 121.6(3) ?
    C7 C8 H8 . . 119.2 ?
    C9 C8 H8 . . 119.2 ?
    C8 C9 C10 . . 118.2(2) ?
    C8 C9 C1 . . 122.6(2) ?
    C10 C9 C1 . . 119.1(2) ?
    C5 C10 C9 . . 118.2(2) ?
    C5 C10 C4 . . 122.6(2) ?
    C9 C10 C4 . . 119.1(2) ?
    O2 C11 O1 . . 124.2(2) ?
    O2 C11 C1 . . 119.8(2) ?
    O1 C11 C1 . . 115.9(2) ?
    O4 C12 O3 . . 123.3(2) ?
    O4 C12 C4 . . 119.7(2) ?
    O3 C12 C4 . . 117.0(2) ?
    N3 C13 N4 . . 111.5(2) ?
    N3 C13 H13 . . 124.3 ?
    N4 C13 H13 . . 124.3 ?
    N4 C14 C15 . . 106.2(3) ?
    N4 C14 H14 . . 126.9 ?
    C15 C14 H14 . . 126.9 ?
    C14 C15 N3 . . 109.9(3) ?
    C14 C15 H15 . . 125.0 ?
    N3 C15 H15 . . 125.0 ?
    N1 C16 N2 . . 111.8(3) ?
    N1 C16 H16 . . 124.1 ?
    N2 C16 H16 . . 124.1 ?
    C18 C17 N2 . . 106.5(3) ?
    C18 C17 H17 . . 126.7 ?
    N2 C17 H17 . . 126.7 ?
    C17 C18 N1 . . 109.9(2) ?
    C17 C18 H18 . . 125.1 ?
    N1 C18 H18 . . 125.1 ?
loop_
    _geom_hbond_atom_site_label_D
    _geom_hbond_atom_site_label_H
    _geom_hbond_atom_site_label_A
    _geom_hbond_site_symmetry_A
    _geom_hbond_distance_DH
    _geom_hbond_distance_HA
    _geom_hbond_distance_DA
    _geom_hbond_angle_DHA
    _geom_hbond_publ_flag
    O1W H1A O3 . 0.87 1.99 2.846(3) 170 y
    O1W H1B O4 4_565 0.89 1.93 2.789(3) 162 y
    O2WA H2A O1W . 0.91 1.97 2.828(13) 155 y
    O2WB H2C O2WA . 0.85 1.55 2.156(16) 126 y
    N2 H2N O1W 2_546 0.86 1.96 2.798(4) 165 y
    N4 H4N O5 3_666 0.86 2.02 2.866(3) 166 y
    O5 H5A O2 4_565 0.85 1.90 2.716(3) 162 y
    O5 H5B O4 1_554 0.85 1.95 2.791(3) 172 y
    C17 H17 O2 2_646 0.93 2.50 3.389(4) 160 y
data_global
_journal_date_recd_electronic     2008-06-17
_journal_date_accepted     2008-06-18
_journal_name_full     'Acta Crystallographica, Section E'
_journal_year     2008
_journal_volume     64
_journal_issue      7
_journal_page_first     m948
_journal_page_last     m949
_journal_paper_category     QM
_journal_coeditor_code     SG2252
_publ_contact_author_name     'Prof. Duan-Jun Xu'
_publ_contact_author_address
;
Department of Chemistry
Zhejiang University
Hangzhou, 310027
P.R.China
;
_publ_contact_author_email     xudj@mail.hz.zj.cn
_publ_section_title
;\
<i>catena</i>-Poly[[[aquabis(1<i>H</i>-imidazole-\k<i>N</i>^3^)copper(II)]-\m-\
naphthalene-1,4-dicarboxylato-\k^2^<i>O</i>^1^:<i>O</i>^4^] dihydrate]
;
loop_
    _publ_author_name
    _publ_author_address
    'Jun-Hua Li'
;
Department of Chemistry
Zhejiang University
People's Republic of China
;
    'Jing-Jing Nie'
;
Department of Chemistry
Zhejiang University
People's Republic of China
;
    'Duan-Jun Xu'
;
Department of Chemistry
Zhejiang University
People's Republic of China
;
