# Supplementary material for: catena-Poly[[[aqua­bis(1H-imidazole-κN 3)copper(II)]-μ-naphthalene-1,4-dicarboxyl­ato-κ2 O 1:O 4] dihydrate]
Source: Acta Crystallogr Sect E Struct Rep Online. 2008 Jun 21;64(Pt 7):m948–9. doi: 10.1107/S1600536808018515 (PMC2961746; doi:10.1107/S1600536808018515)
Supplement: Supplementary file 2 [file e-64-0m948-Isup2.hkl]

#
# h,k,l, Fc-squared, Fo-squared, sigma(Fo-squared) and status flag
#
data_I
_shelx_title ' ljhua1(2) in p21/n'
_shelx_refln_list_code          4
_shelx_F_calc_maximum      298.48
_exptl_crystal_F_000       964.00
_reflns_d_resolution_high  0.8108
 
loop_
 _symmetry_equiv_pos_as_xyz
 'x, y, z'
 '-x+1/2, y+1/2, -z+1/2'
 '-x, -y, -z'
 'x-1/2, -y-1/2, z-1/2'
 
_cell_length_a    12.5708
_cell_length_b    14.6977
_cell_length_c    12.6361
_cell_angle_alpha  90.000
_cell_angle_beta  119.011
_cell_angle_gamma  90.000
 
_shelx_F_squared_multiplier     1.000
 
loop_
 _refln_index_h
 _refln_index_k
 _refln_index_l
 _refln_F_squared_calc
 _refln_F_squared_meas
 _refln_F_squared_sigma
 _refln_observed_status
   2   0   0     4397.83     5644.20     69.12 o
   4   0   0    29877.11    30655.63    264.22 o
   6   0   0      980.17     1139.99     30.61 o
   8   0   0     1254.04     1156.13     33.21 o
  10   0   0     1015.01      958.81     83.46 o
  12   0   0      645.12      677.18     59.54 o
   1   1   0     2159.77     1715.81     16.81 o
   2   1   0    18482.29    19414.11    128.17 o
   3   1   0     9578.07    10071.67     76.44 o
   4   1   0      976.79      876.27     11.89 o
   5   1   0      927.17     1001.22     14.25 o
   6   1   0      109.65      187.32      7.42 o
   7   1   0      522.88      557.20     15.27 o
   8   1   0      207.34      165.42     10.80 o
   9   1   0      125.58      126.88     13.01 o
  10   1   0      891.23      896.12     28.94 o
  11   1   0        5.50        0.00     14.48 o
  12   1   0      347.74      366.00     44.97 o
  13   1   0        1.67        0.00     22.56 o
   0   2   0    21905.48    23256.95    193.12 o
   1   2   0      730.36      882.04     12.94 o
   2   2   0     1937.69     1584.84     16.30 o
   3   2   0      621.57      663.46     13.28 o
   4   2   0     5487.80     5387.38     42.86 o
   5   2   0      255.84      235.52      9.29 o
   6   2   0     1671.15     1668.68     25.40 o
   7   2   0       94.20      109.09      7.60 o
   8   2   0     1498.27     1439.49     32.45 o
   9   2   0       79.71       59.96     10.09 o
  10   2   0     2777.88     2875.08     67.59 o
  11   2   0       18.33        7.37     13.13 o
  12   2   0      132.94      147.37     22.08 o
  13   2   0       14.63        0.00     19.50 o
   1   3   0    15842.89    17711.29    119.51 o
   2   3   0     7721.19     8435.14     67.51 o
   3   3   0     1912.63     2154.19     19.84 o
   4   3   0        7.96        7.50      3.12 o
   5   3   0        1.73        9.66      3.79 o
   6   3   0      924.22      802.73     16.88 o
   7   3   0      175.15      179.54     11.97 o
   8   3   0     1102.48     1248.10     27.27 o
   9   3   0      123.89       95.89     13.17 o
  10   3   0      807.44      820.31     31.06 o
  11   3   0       30.35       34.59     10.46 o
  12   3   0      419.70      477.13     35.69 o
  13   3   0        0.65       21.22     17.70 o
   0   4   0    36574.52    37842.91    363.51 o
   1   4   0      727.95      793.05     14.25 o
   2   4   0     3422.01     3677.71     36.55 o
   3   4   0      366.68      360.49     11.14 o
   4   4   0    14626.90    14824.93     91.28 o
   5   4   0      782.49      967.79     16.37 o
   6   4   0      194.94      178.47     11.42 o
   7   4   0       31.69       40.67      7.23 o
   8   4   0     1450.00     1445.86     30.16 o
   9   4   0       35.09       29.19      8.95 o
  10   4   0     1283.95     1295.39     35.70 o
  11   4   0        1.03       10.06      9.05 o
  12   4   0      364.91      364.43     24.77 o
  13   4   0       13.59        5.33     20.06 o
   1   5   0    11347.74    12359.98     86.27 o
   2   5   0      372.58      313.14      7.69 o
   3   5   0       91.87       70.16      5.87 o
   4   5   0      614.83      746.19     15.00 o
   5   5   0     1491.06     1480.75     29.98 o
   6   5   0      831.00      710.91     19.49 o
   7   5   0        5.89        0.00      5.45 o
   8   5   0      440.32      412.10     20.11 o
   9   5   0     1032.18      949.61     34.88 o
  10   5   0      879.02      899.97     31.17 o
  11   5   0      197.18      185.12     18.61 o
  12   5   0      368.74      332.24     24.59 o
  13   5   0      181.33      162.18     28.13 o
   0   6   0    20095.77    21320.16    175.08 o
   1   6   0       98.98       85.84      5.51 o
   2   6   0     2598.52     2657.38     25.49 o
   3   6   0     1873.96     1944.20     25.40 o
   4   6   0     9654.55     9437.95     69.41 o
   5   6   0      351.80      419.43     15.73 o
   6   6   0        1.73        8.84      5.38 o
   7   6   0      826.77      878.46     23.65 o
   8   6   0      544.52      530.50     21.22 o
   9   6   0       74.71       41.57      9.59 o
  10   6   0      190.56      175.32     16.83 o
  11   6   0      744.24      720.96     34.24 o
  12   6   0      147.15      167.38     20.95 o
   1   7   0    14428.57    14429.97     84.52 o
   2   7   0     2717.75     2689.21     47.93 o
   3   7   0     2722.94     2839.22     33.05 o
   4   7   0       79.41       45.59      6.21 o
   5   7   0     2686.08     2626.31     37.87 o
   6   7   0     1066.77     1038.76     24.85 o
   7   7   0       32.53       29.28      7.53 o
   8   7   0        6.57        0.00      6.12 o
   9   7   0      785.42      729.41     26.36 o
  10   7   0      423.73      427.41     24.68 o
  11   7   0        3.79       13.24      9.65 o
  12   7   0       44.88       35.51     12.82 o
   0   8   0     5282.36     5301.67     57.50 o
   1   8   0      217.74      194.88      8.70 o
   2   8   0      490.47      527.06     14.42 o
   3   8   0      268.08      230.18     11.18 o
   4   8   0     4045.49     3958.84     46.15 o
   5   8   0      211.29      202.59     12.99 o
   6   8   0     1102.91     1112.69     26.59 o
   7   8   0       70.59       77.87     10.06 o
   8   8   0      274.50      264.87     17.40 o
   9   8   0      298.13      266.54     18.47 o
  10   8   0       15.05       33.41     10.53 o
  11   8   0       84.71      105.50     16.81 o
  12   8   0      165.52      162.44     27.59 o
   1   9   0     1405.32     1201.43     18.31 o
   2   9   0      236.19      217.98      9.83 o
   3   9   0     1270.71     1249.18     23.52 o
   4   9   0     1195.34     1225.88     26.31 o
   5   9   0     1391.19     1320.94     28.49 o
   6   9   0     1419.91     1416.82     31.10 o
   7   9   0      314.65      303.81     18.10 o
   8   9   0      881.56      853.68     28.00 o
   9   9   0      338.34      325.98     20.84 o
  10   9   0      221.16      225.13     20.02 o
  11   9   0       84.80       46.28     12.83 o
   0  10   0     1022.81      858.72     23.45 o
   1  10   0       52.23       65.00      6.49 o
   2  10   0      300.75      305.59     13.60 o
   3  10   0      419.68      399.44     15.42 o
   4  10   0     2192.88     2141.04     36.08 o
   5  10   0      329.72      310.55     16.85 o
   6  10   0       63.58       50.50      9.21 o
   7  10   0     1028.50      970.53     28.25 o
   8  10   0      420.52      410.76     28.29 o
   9  10   0      456.47      474.30     24.27 o
  10  10   0       89.85       77.70     13.59 o
  11  10   0      183.31      177.22     35.84 o
   1  11   0     2032.92     2103.11     41.11 o
   2  11   0      279.31      289.60     14.04 o
   3  11   0     1119.25     1120.94     24.59 o
   4  11   0      126.96      144.40     16.06 o
   5  11   0     1725.37     1782.93     35.62 o
   6  11   0      783.96      789.63     33.02 o
   7  11   0       28.99       27.13      8.94 o
   8  11   0      250.06      240.27     18.38 o
   9  11   0      315.34      332.28     21.42 o
  10  11   0       34.27       39.16     14.40 o
   0  12   0       77.44       69.04     17.44 o
   1  12   0       23.15       11.67      6.20 o
   2  12   0        0.29        0.00      5.80 o
   3  12   0      234.96      265.20     14.98 o
   4  12   0       97.73       92.04     13.62 o
   5  12   0        4.78        3.25      6.85 o
   6  12   0       21.35       19.05      8.50 o
   7  12   0      692.06      732.99     27.52 o
   8  12   0       42.92       26.55     11.79 o
   9  12   0       15.11        7.46     10.59 o
  10  12   0        8.43        9.11     15.37 o
   1  13   0      324.39      339.31     21.24 o
   2  13   0        3.56       10.14      6.40 o
   3  13   0       92.25       89.87     11.17 o
   4  13   0      144.36      150.38     13.88 o
   5  13   0      916.34      959.16     29.14 o
   6  13   0      167.99      156.84     16.25 o
   7  13   0        1.73       14.54     10.47 o
   8  13   0        0.41       10.26     11.47 o
   9  13   0      198.78      200.81     34.22 o
   0  14   0       46.70       37.52     13.80 o
   1  14   0       78.29       61.85     12.44 o
   2  14   0        9.07        5.07      7.86 o
   3  14   0      698.12      790.86     31.61 o
   4  14   0      244.78      231.17     26.91 o
   5  14   0      488.13      564.08     29.89 o
   6  14   0       40.69       47.21     13.07 o
   7  14   0      911.68      928.76     39.11 o
   8  14   0      198.78      176.15     43.96 o
   1  15   0      957.59     1042.92     49.29 o
   2  15   0      208.33      209.63     26.96 o
   3  15   0      928.77      954.64     34.97 o
   4  15   0        6.54        0.00      9.26 o
   5  15   0      830.75      885.87     40.22 o
   6  15   0       79.52       31.78     12.61 o
   7  15   0      126.41      114.12     30.79 o
   0  16   0       12.21       14.72     26.70 o
   1  16   0       99.48      136.06     39.62 o
   2  16   0        0.37       29.70     28.64 o
   3  16   0      321.20      433.00     74.74 o
   4  16   0       18.05        4.74     14.17 o
   5  16   0      101.18      110.22     22.05 o
   6  16   0       25.23       17.13     15.84 o
   1  17   0       42.56       66.49     24.68 o
   2  17   0        3.74        1.50     26.88 o
 -13   0   1      329.20      371.24     49.01 o
 -11   0   1      205.14      218.58     44.33 o
  -9   0   1     2094.95     2123.68     46.08 o
  -7   0   1      257.30      214.31     15.22 o
  -5   0   1    12707.80    12638.83    126.37 o
  -3   0   1      179.32      318.78     12.77 o
  -1   0   1    28654.66    27589.39    278.79 o
   1   0   1      416.34      856.17     19.64 o
   3   0   1    42641.02    42642.63    350.80 o
   9   0   1      420.37      515.86     45.01 o
  11   0   1      533.11      513.95     51.91 o
  13   0   1      185.60      254.44     63.02 o
 -13   1   1      217.46      276.06     66.25 o
 -12   1   1        0.37        6.79     12.48 o
 -11   1   1     1167.82     1209.04     44.38 o
 -10   1   1        0.57        0.00      6.47 o
  -9   1   1      150.91      123.05     12.22 o
  -8   1   1       63.08       57.18      7.37 o
  -7   1   1     4158.59     3981.27     33.92 o
  -6   1   1        9.09        7.34      3.07 o
  -5   1   1     3981.01     4543.70     34.68 o
  -4   1   1      399.99      363.93      8.86 o
  -3   1   1     8386.31     8801.94     67.36 o
  -2   1   1     2257.57     1832.69     17.35 o
  -1   1   1     2197.33     2336.94     24.97 o
   0   1   1      944.19      644.48      8.14 o
   1   1   1    39335.27    41230.28    236.16 o
   2   1   1       66.84       26.37      3.57 o
   3   1   1     1959.14     2050.65     27.96 o
   4   1   1      840.68      965.68     14.05 o
   5   1   1     4926.10     5229.54     38.71 o
   6   1   1       59.67       41.86      5.94 o
   7   1   1     1015.79     1005.06     21.06 o
   8   1   1      298.42      334.42     16.20 o
   9   1   1     1348.58     1231.30     36.03 o
  10   1   1        1.55        0.08     10.89 o
  11   1   1     1957.47     1938.69     60.70 o
  12   1   1        1.06        0.00     14.13 o
  13   1   1       42.32       37.96     42.88 o
 -13   2   1      282.10      296.41     30.53 o
 -12   2   1        8.77       26.17     14.19 o
 -11   2   1     1037.28     1037.28     32.33 o
 -10   2   1      151.23      178.63     15.41 o
  -9   2   1     1820.13     1799.15     39.88 o
  -8   2   1        7.63       19.85      5.46 o
  -7   2   1     1193.03     1275.06     26.26 o
  -6   2   1     1025.18     1185.35     20.58 o
  -5   2   1     3999.01     3669.22     31.43 o
  -4   2   1        8.17       12.29      2.57 o
  -3   2   1     4732.50     5420.75     41.91 o
  -2   2   1     1760.09     1937.97     18.77 o
  -1   2   1     2920.85     3897.88     32.11 o
   0   2   1      729.42      773.13     11.90 o
   1   2   1      955.15      892.79     12.35 o
   2   2   1        7.74        9.52      2.81 o
   3   2   1       16.24       16.76      3.46 o
   4   2   1        8.31        7.35      3.55 o
   5   2   1     2653.60     2626.49     30.37 o
   6   2   1     1303.16     1377.61     21.26 o
   7   2   1      147.37      112.52      9.03 o
   8   2   1        8.05       12.22      6.97 o
   9   2   1     1606.84     1555.09     36.80 o
  10   2   1      228.69      169.59     16.36 o
  11   2   1      307.83      331.67     36.13 o
  12   2   1        8.60        0.00     13.12 o
 -13   3   1       78.89       72.12     19.09 o
 -12   3   1        4.93       17.93     10.84 o
 -11   3   1     1040.95     1123.12     34.04 o
 -10   3   1       72.45       80.77     12.77 o
  -9   3   1      105.93      111.81     18.99 o
  -8   3   1      259.04      246.48     14.13 o
  -7   3   1     1560.08     1539.44     24.35 o
  -6   3   1       23.23       25.41      4.65 o
  -5   3   1     2442.80     2736.56     28.55 o
  -4   3   1        0.78        1.61      2.09 o
  -3   3   1     5548.34     5531.58     38.51 o
  -2   3   1     4650.25     4516.95     36.64 o
  -1   3   1     1876.41     1852.41     23.91 o
   0   3   1     7362.02     8329.59     57.70 o
   1   3   1    35716.06    36507.88    213.60 o
   2   3   1     5965.49     6277.45     45.79 o
   3   3   1      834.13      875.69     12.47 o
   4   3   1     1737.43     1879.46     23.56 o
   5   3   1     2220.50     2322.32     28.61 o
   6   3   1     1904.37     1948.19     37.63 o
   7   3   1      359.45      273.30     15.84 o
   8   3   1       35.21       22.41      7.93 o
   9   3   1      545.48      575.61     25.07 o
  10   3   1       35.44       27.09      9.62 o
  11   3   1      927.32      984.22     35.09 o
  12   3   1        3.06        8.87     16.48 o
 -13   4   1      481.66      452.18     34.34 o
 -12   4   1      104.14      106.58     14.82 o
 -11   4   1      144.48      149.57     17.33 o
 -10   4   1       49.62       29.91      9.12 o
  -9   4   1     1400.37     1408.70     35.18 o
  -8   4   1      248.16      288.81     15.28 o
  -7   4   1      187.88      171.45     11.36 o
  -6   4   1     1749.80     1791.99     24.34 o
  -5   4   1      867.01      722.08     15.86 o
  -4   4   1      763.17      901.38     15.24 o
  -3   4   1     3550.04     3912.01     36.01 o
  -2   4   1      339.02      406.43      9.73 o
  -1   4   1    19978.50    20302.51    126.81 o
   0   4   1    16060.68    16415.21    105.63 o
   1   4   1     1710.05     1702.56     22.20 o
   2   4   1     3578.73     3718.87     46.72 o
   3   4   1     7622.29     7362.47     51.38 o
   4   4   1        0.10        5.53      2.74 o
   5   4   1     1639.84     1569.98     23.09 o
   6   4   1        3.02        9.54      5.35 o
   7   4   1      245.51      245.43     14.56 o
   8   4   1       86.91       74.36     11.93 o
   9   4   1      269.32      310.65     20.15 o
  10   4   1      303.57      302.78     21.41 o
  11   4   1      116.41      131.83     16.30 o
  12   4   1        7.64        6.13     13.73 o
 -13   5   1       55.78       72.69     15.04 o
 -12   5   1      270.56      272.99     26.85 o
 -11   5   1      400.00      400.49     29.06 o
 -10   5   1      173.12      205.59     17.01 o
  -9   5   1       40.04       40.33      8.60 o
  -8   5   1       74.91       66.53     10.35 o
  -7   5   1      669.55      658.18     19.65 o
  -6   5   1       62.41       46.40      7.02 o
  -5   5   1       77.62       70.61      7.33 o
  -4   5   1        7.40        4.80      3.39 o
  -3   5   1     1236.55     1304.09     20.33 o
  -2   5   1     6688.68     6653.07     50.23 o
  -1   5   1     1463.38     1728.51     21.20 o
   0   5   1       91.06       57.27      5.02 o
   1   5   1     7013.82     6822.82     51.41 o
   2   5   1       25.90       24.19      3.53 o
   3   5   1     2383.34     2395.31     27.83 o
   4   5   1      255.36      208.33      9.78 o
   5   5   1     1494.16     1457.96     26.99 o
   6   5   1      648.71      714.67     20.55 o
   7   5   1      533.46      532.23     20.02 o
   8   5   1      309.91      331.31     18.01 o
   9   5   1       46.59       51.35     11.65 o
  10   5   1       53.55       51.58     11.18 o
  11   5   1      411.55      498.65     28.27 o
  12   5   1      159.57      125.78     18.97 o
 -13   6   1      199.63      195.59     25.23 o
 -12   6   1      271.59      325.27     23.55 o
 -11   6   1      119.39      155.99     16.89 o
 -10   6   1        1.24        0.00      7.20 o
  -9   6   1     1282.63     1275.44     47.34 o
  -8   6   1      883.77      812.40     23.74 o
  -7   6   1      297.35      291.97     15.34 o
  -6   6   1     1699.43     1626.34     29.30 o
  -5   6   1     2812.86     2675.97     41.47 o
  -4   6   1     2232.13     2175.58     27.61 o
  -3   6   1        3.46        2.85      2.92 o
  -2   6   1       29.99       15.01      3.41 o
  -1   6   1     4131.77     3957.61     34.73 o
   0   6   1     2285.13     2437.32     25.92 o
   1   6   1     2105.10     2077.66     25.06 o
   2   6   1     3172.42     3205.56     29.32 o
   3   6   1      775.57      629.00     14.74 o
   4   6   1     1506.54     1484.46     31.19 o
   5   6   1      104.93       96.29      9.39 o
   6   6   1      894.96      869.73     23.01 o
   7   6   1      693.63      707.41     22.82 o
   8   6   1      138.39      160.95     13.62 o
   9   6   1      475.56      494.04     24.76 o
  10   6   1     1183.58     1202.38     36.90 o
  11   6   1       34.55       30.95     11.00 o
  12   6   1       32.14       30.16     15.13 o
 -12   7   1       36.21       28.48     11.32 o
 -11   7   1      541.75      592.04     28.94 o
 -10   7   1      120.98      117.54     14.51 o
  -9   7   1       91.29       77.89     13.41 o
  -8   7   1      271.13      313.27     17.52 o
  -7   7   1     1680.18     1663.93     32.31 o
  -6   7   1     1930.59     1828.38     32.17 o
  -5   7   1      271.73      266.43     13.54 o
  -4   7   1      212.55      151.75      9.41 o
  -3   7   1     6086.06     6195.46     46.50 o
  -2   7   1    10366.79    11014.79     69.27 o
  -1   7   1     6850.91     7460.27     51.97 o
   0   7   1     1859.70     1811.97     21.79 o
   1   7   1     5556.11     5382.71     42.36 o
   2   7   1      376.24      436.06     18.48 o
   3   7   1        9.77       12.50      4.71 o
   4   7   1     1495.08     1408.01     32.41 o
   5   7   1     3289.12     3137.46     43.30 o
   6   7   1      317.66      330.09     16.55 o
   7   7   1      138.43      109.16     11.52 o
   8   7   1     1194.45     1171.19     30.37 o
   9   7   1      148.07      184.05     17.28 o
  10   7   1       13.76        8.40      9.21 o
  11   7   1      217.36      226.12     26.23 o
 -12   8   1       15.82        0.00     10.37 o
 -11   8   1       59.37       28.28     10.84 o
 -10   8   1        1.55        0.00      7.41 o
  -9   8   1     1765.86     1764.49     37.95 o
  -8   8   1      224.79      185.74     17.13 o
  -7   8   1      904.48      870.97     24.15 o
  -6   8   1     1801.04     1830.15     34.05 o
  -5   8   1     4722.56     4594.39     52.66 o
  -4   8   1      353.48      328.71     13.74 o
  -3   8   1        0.53        3.74      3.65 o
  -2   8   1     4209.27     4246.73     47.37 o
  -1   8   1     3388.36     3456.50     31.18 o
   0   8   1     1288.04     1440.83     19.07 o
   1   8   1      929.44      925.99     16.57 o
   2   8   1     1782.67     1872.97     23.81 o
   3   8   1     1670.28     1593.53     26.09 o
   4   8   1      264.39      294.46     14.58 o
   5   8   1      343.37      314.27     15.95 o
   6   8   1      758.88      735.89     23.13 o
   7   8   1      925.60      873.85     26.20 o
   8   8   1       21.22       16.57      8.40 o
   9   8   1      564.73      533.87     24.73 o
  10   8   1      417.87      428.98     28.44 o
  11   8   1      109.59      104.42     21.57 o
 -12   9   1        1.92        1.22     15.68 o
 -11   9   1      368.28      341.48     24.39 o
 -10   9   1      103.88       86.64     16.40 o
  -9   9   1       82.03       86.61     11.56 o
  -8   9   1      368.17      332.69     18.79 o
  -7   9   1     1089.27     1116.01     28.26 o
  -6   9   1      986.97      958.85     25.81 o
  -5   9   1      150.01      156.75     12.44 o
  -4   9   1     1557.46     1536.09     26.70 o
  -3   9   1     2470.71     2377.35     52.02 o
  -2   9   1     2454.28     2391.32     28.54 o
  -1   9   1     1589.12     1492.66     22.27 o
   0   9   1      280.33      272.28      9.89 o
   1   9   1      181.30      197.13      8.76 o
   2   9   1       10.50        0.00      4.58 o
   3   9   1      183.81      179.99     11.32 o
   4   9   1      329.79      322.83     15.90 o
   5   9   1     1510.00     1463.13     30.90 o
   6   9   1       45.75       57.94      9.53 o
   7   9   1      574.80      543.97     22.81 o
   8   9   1     1163.51     1205.96     32.31 o
   9   9   1       79.84       88.34     12.30 o
  10   9   1        3.60       11.99      9.97 o
  11   9   1      261.53      275.67     28.43 o
 -11  10   1       78.04       74.07     22.91 o
 -10  10   1      301.43      312.37     22.36 o
  -9  10   1      587.07      601.59     25.90 o
  -8  10   1      117.91      140.60     13.90 o
  -7  10   1      176.52      198.77     15.31 o
  -6  10   1     1594.50     1542.28     32.69 o
  -5  10   1     2111.03     2106.65     36.58 o
  -4  10   1      871.43      853.25     23.94 o
  -3  10   1     1185.89     1201.18     25.44 o
  -2  10   1     1092.51     1175.45     22.88 o
  -1  10   1      106.17      103.14      7.58 o
   0  10   1      748.93      704.08     15.26 o
   1  10   1      335.60      344.78     12.52 o
   2  10   1      803.24      770.76     22.31 o
   3  10   1     1474.75     1433.67     35.02 o
   4  10   1      229.70      218.71     14.55 o
   5  10   1       38.10       22.24      7.84 o
   6  10   1     1349.63     1343.09     32.12 o
   7  10   1      657.06      629.45     25.12 o
   8  10   1       51.67       39.52      9.78 o
   9  10   1      103.25       90.20     13.35 o
  10  10   1      282.98      358.31     28.29 o
 -11  11   1      121.94       64.93     24.46 o
 -10  11   1       53.10       77.05     14.70 o
  -9  11   1        8.64        9.53     10.70 o
  -8  11   1      695.04      686.17     29.03 o
  -7  11   1       58.73       71.88     11.24 o
  -6  11   1      333.30      333.07     18.41 o
  -5  11   1       13.51       17.65      7.12 o
  -4  11   1      159.73      155.14     12.42 o
  -3  11   1      338.89      366.28     15.76 o
  -2  11   1     2008.58     1991.44     32.87 o
  -1  11   1     1209.99     1226.02     22.19 o
   0  11   1      801.09      754.72     16.53 o
   1  11   1      451.26      482.39     17.06 o
   2  11   1        5.81        2.01      5.49 o
   3  11   1        6.76        5.65      6.41 o
   4  11   1     2081.04     2134.77     38.20 o
   5  11   1      732.32      744.53     24.89 o
   6  11   1      105.91       96.68     12.15 o
   7  11   1       19.57       46.19      9.95 o
   8  11   1      540.19      536.86     25.51 o
   9  11   1       14.25       28.16      9.86 o
  10  11   1       10.19        7.96     13.21 o
 -10  12   1       96.16      100.55     19.56 o
  -9  12   1      202.29      204.00     22.43 o
  -8  12   1       22.35       16.99     10.72 o
  -7  12   1       88.97       62.11     13.31 o
  -6  12   1        5.90        0.00      8.41 o
  -5  12   1       90.34      106.68     14.86 o
  -4  12   1       81.59       92.72     10.61 o
  -3  12   1        1.31        0.00      5.74 o
  -2  12   1      269.00      302.21     14.83 o
  -1  12   1       36.73       37.10      6.92 o
   0  12   1       14.48       18.73      6.22 o
   1  12   1        7.87        6.07      5.67 o
   2  12   1      804.69      792.05     21.76 o
   3  12   1      237.58      228.27     15.25 o
   4  12   1        8.08        6.94      7.50 o
   5  12   1      139.97      121.30     12.94 o
   6  12   1      372.80      390.32     21.24 o
   7  12   1        1.31        4.38      8.65 o
   8  12   1       13.51       11.25      9.15 o
   9  12   1       35.81       35.39     13.67 o
  -9  13   1       26.68       42.80     15.46 o
  -8  13   1      148.01      141.50     18.40 o
  -7  13   1       94.27       74.83     13.68 o
  -6  13   1     1018.05     1056.64     36.89 o
  -5  13   1       50.32       25.30     18.95 o
  -4  13   1      642.75      625.54     28.42 o
  -3  13   1      272.34      276.68     18.73 o
  -2  13   1      111.81      109.98     12.61 o
  -1  13   1        9.36       13.18      7.02 o
   0  13   1       85.31       98.24     11.87 o
   1  13   1       33.08       43.26      8.22 o
   2  13   1       12.34       15.41      7.01 o
   3  13   1      140.08      113.35     12.45 o
   4  13   1      499.45      503.03     30.08 o
   5  13   1       11.35       13.88      8.71 o
   6  13   1       73.16       60.42     11.07 o
   7  13   1      211.05      208.15     17.76 o
   8  13   1      520.36      479.59     30.78 o
  -9  14   1      160.44      120.30     30.44 o
  -8  14   1      429.04      489.53     31.71 o
  -7  14   1        0.07        8.99     10.95 o
  -6  14   1      837.51      877.64     36.91 o
  -5  14   1      391.90      351.08     24.89 o
  -4  14   1      804.20      777.57     32.56 o
  -3  14   1       30.08       25.82     10.88 o
  -2  14   1     2182.75     2184.30     56.54 o
  -1  14   1      108.11      116.34     20.05 o
   0  14   1       60.09       91.50     16.09 o
   1  14   1       52.68       38.34     12.44 o
   2  14   1      255.80      329.87     20.37 o
   3  14   1       84.90       86.32     11.81 o
   4  14   1      634.63      615.06     25.00 o
   5  14   1        7.19       20.69      9.53 o
   6  14   1      651.65      657.73     30.13 o
   7  14   1      163.72      175.87     18.61 o
   8  14   1       37.59       17.55     17.20 o
  -8  15   1      302.19      276.38     59.40 o
  -7  15   1      167.85      189.67     23.42 o
  -6  15   1     1251.88     1345.86     66.81 o
  -5  15   1        5.69        0.00     10.98 o
  -4  15   1     1701.43     1732.95     46.99 o
  -3  15   1      172.78      191.47     22.59 o
  -2  15   1      370.87      380.64     29.16 o
  -1  15   1       35.11       15.32     11.71 o
   0  15   1      809.12      937.14     39.95 o
   1  15   1       23.77       15.05     13.33 o
   2  15   1       50.78       41.61     15.26 o
   3  15   1       46.83       56.73     15.70 o
   4  15   1      818.96      895.03     42.21 o
   5  15   1       38.62       19.91     17.80 o
   6  15   1       22.48       27.18     16.63 o
   7  15   1        8.78        2.09     19.33 o
  -6  16   1       97.79       85.22     22.21 o
  -5  16   1        0.31        0.00     10.79 o
  -4  16   1      432.46      474.33     33.17 o
  -3  16   1        0.60        1.67     14.67 o
  -2  16   1      550.74      543.91     34.80 o
  -1  16   1       26.32       12.12     22.40 o
   0  16   1        1.35        0.00     19.66 o
   1  16   1       31.66       44.63     21.66 o
   2  16   1      288.64      298.60     63.90 o
   3  16   1        0.68        2.88     30.98 o
   4  16   1       23.77       10.10     16.93 o
   5  16   1        8.17       11.84     20.16 o
  -5  17   1        2.54        5.95     18.11 o
  -4  17   1      242.88      235.76     49.44 o
  -2  17   1      131.95      118.54     44.51 o
  -1  17   1       25.05        0.00     17.49 o
   0  17   1      337.16      300.35     76.76 o
   1  17   1       64.65       40.81     36.14 o
   4  17   1      297.78      267.40     55.00 o
  -1  18   1        0.08       25.03     30.23 o
   0  18   1       99.63      222.63     55.44 o
 -14   0   2      148.85      183.50     56.67 o
 -12   0   2        3.07       16.74     17.12 o
 -10   0   2     3998.86     4107.80     75.19 o
  -8   0   2      497.64      223.68     27.50 o
  -6   0   2     2456.82     2476.04     43.61 o
  -4   0   2       15.71        0.00      4.31 o
  -2   0   2    30360.90    32260.28    263.92 o
   0   0   2    17507.01    19880.26    294.72 o
   2   0   2    89087.51    87752.38    699.32 o
   4   0   2     8567.67     8746.63     78.82 o
   6   0   2     8479.48     8929.59    113.02 o
   8   0   2      339.10      162.66     71.85 o
  10   0   2      110.27      149.97     32.96 o
  12   0   2      246.67      373.60     72.45 o
 -14   1   2       66.24      102.76     47.06 o
 -13   1   2       12.89        0.00     12.02 o
 -12   1   2     1612.98     1695.07     53.74 o
 -11   1   2        5.18        2.54      8.35 o
 -10   1   2       23.99       24.25      8.15 o
  -9   1   2       39.81       54.36      7.15 o
  -8   1   2     9228.68     9170.57     66.28 o
  -7   1   2      286.45      287.85     10.20 o
  -6   1   2     2877.53     3044.86     28.07 o
  -5   1   2      139.34      140.56      6.12 o
  -4   1   2     1974.24     1918.04     27.21 o
  -3   1   2     2556.47     3153.34     28.67 o
  -2   1   2      576.53      542.42      9.99 o
  -1   1   2     6611.61     5981.96     51.76 o
   0   1   2     8017.05     8276.94     57.06 o
   1   1   2     2191.55     2130.83     25.88 o
   2   1   2     8244.40     8806.28     76.37 o
   3   1   2      460.58      398.27      9.58 o
   4   1   2     6100.12     6358.17     44.40 o
   5   1   2      633.64      649.85     12.94 o
   6   1   2     1946.90     1893.21     26.46 o
   7   1   2       22.58       25.36      6.35 o
   8   1   2     1075.04     1031.60     28.92 o
   9   1   2      282.03      242.42     18.10 o
  10   1   2      237.56      255.83     26.28 o
  11   1   2       90.25       63.95     17.69 o
  12   1   2      231.85      194.34     37.30 o
 -14   2   2       22.17       21.14     20.93 o
 -13   2   2        9.87       24.36     14.36 o
 -12   2   2        2.16        0.00     11.02 o
 -11   2   2        7.13        0.00      7.07 o
 -10   2   2      791.25      747.18     25.49 o
  -9   2   2       31.09       33.33      9.55 o
  -8   2   2      375.72      416.91     12.92 o
  -7   2   2      191.39      187.87      8.73 o
  -6   2   2     6512.27     6453.84     46.82 o
  -5   2   2        0.15        0.00      2.23 o
  -4   2   2      779.80      892.17     13.27 o
  -3   2   2      291.07      384.62      8.99 o
  -2   2   2      143.63      274.46      7.62 o
  -1   2   2      531.85      586.08     12.22 o
   0   2   2       40.11       23.10      3.50 o
   1   2   2        4.24        0.00      2.75 o
   2   2   2      215.05      264.30     12.21 o
   3   2   2      718.20      791.11     13.18 o
   4   2   2     6668.83     6438.20     47.57 o
   5   2   2      178.08      220.63      8.20 o
   6   2   2      387.04      436.89     13.88 o
   7   2   2      300.60      290.32     18.61 o
   8   2   2     1535.04     1533.90     35.90 o
   9   2   2       42.01       15.75      9.16 o
  10   2   2        3.85        7.34      8.90 o
  11   2   2      244.47      209.95     25.96 o
  12   2   2      795.84      848.32     87.16 o
 -14   3   2        2.23        0.00     19.19 o
 -13   3   2        0.73        4.56     12.82 o
 -12   3   2      988.24     1014.84     48.59 o
 -11   3   2      137.77      110.13     13.30 o
 -10   3   2      189.79      166.66     16.92 o
  -9   3   2      217.99      219.08     13.97 o
  -8   3   2     6150.54     6213.12     68.13 o
  -7   3   2      215.21      248.20     10.89 o
  -6   3   2      374.11      308.93     11.51 o
  -5   3   2      254.58      291.04      8.39 o
  -4   3   2     7753.38     8043.73     53.68 o
  -3   3   2     4548.53     4776.81     39.03 o
  -2   3   2      933.30      976.88     15.26 o
  -1   3   2      468.92      477.72      9.40 o
   0   3   2     2904.41     3327.49     30.94 o
   1   3   2     1065.25     1206.82     16.61 o
   2   3   2     2248.97     2319.92     24.27 o
   3   3   2      178.91      185.15      7.41 o
   4   3   2      265.61      231.06     11.17 o
   5   3   2      321.15      290.37     11.36 o
   6   3   2     1644.16     1763.41     31.56 o
   7   3   2      250.27      261.27     17.67 o
   8   3   2      469.12      400.66     21.26 o
   9   3   2       21.89       14.10      9.60 o
  10   3   2      516.78      584.41     30.77 o
  11   3   2        7.31       11.89     12.02 o
  12   3   2       36.30       47.28     26.58 o
 -14   4   2      298.73      304.33    111.18 o
 -13   4   2        1.45        0.00      9.61 o
 -12   4   2      126.01      101.24     13.82 o
 -11   4   2        0.46        4.47      8.20 o
 -10   4   2     1233.75     1216.39     32.22 o
  -9   4   2      253.69      274.87     15.70 o
  -8   4   2      238.04      249.82     18.39 o
  -7   4   2     2043.69     2078.72     32.44 o
  -6   4   2     3723.27     3638.72     34.57 o
  -5   4   2       35.55       64.23      4.92 o
  -4   4   2      435.83      481.38     12.11 o
  -3   4   2      107.24       63.25      4.64 o
  -2   4   2     5725.68     5321.45     41.39 o
  -1   4   2       83.52      119.13      7.06 o
   0   4   2     1043.45      905.03     17.23 o
   1   4   2     1211.05     1439.03     18.25 o
   2   4   2     7750.30     7461.58     50.08 o
   3   4   2      573.01      548.94     11.72 o
   4   4   2     2317.65     2342.12     32.57 o
   5   4   2      186.24      201.40     12.33 o
   6   4   2      745.61      724.63     28.63 o
   7   4   2       61.81       50.15     10.43 o
   8   4   2      394.19      421.79     27.30 o
   9   4   2       15.60       14.42      9.11 o
  10   4   2        7.84        1.02      9.38 o
  11   4   2       30.20       26.40     12.10 o
  12   4   2      295.58      267.46     44.05 o
 -13   5   2        3.34       10.81     10.73 o
 -12   5   2     2090.77     2144.17     48.38 o
 -11   5   2       61.94       55.70     11.13 o
 -10   5   2       51.58       66.64     10.87 o
  -9   5   2      299.15      315.63     17.08 o
  -8   5   2     2937.15     2787.69     41.39 o
  -7   5   2      625.52      604.67     18.37 o
  -6   5   2       50.93       71.00      6.72 o
  -5   5   2     1840.43     1945.82     21.98 o
  -4   5   2     4417.42     3893.83     34.69 o
  -3   5   2     1686.56     1765.78     21.19 o
  -2   5   2     3608.95     3546.10     33.00 o
  -1   5   2       36.96       53.97      5.67 o
   0   5   2     4875.68     4748.87     38.39 o
   1   5   2     1416.99     1509.96     24.21 o
   2   5   2     2327.91     2259.06     25.76 o
   3   5   2     1354.94     1484.63     23.40 o
   4   5   2     1349.05     1314.48     21.56 o
   5   5   2      412.17      367.04     15.85 o
   6   5   2      756.78      708.98     21.52 o
   7   5   2     1025.13     1007.01     26.42 o
   8   5   2      139.96      163.94     15.70 o
   9   5   2      164.61      157.25     16.77 o
  10   5   2      412.56      416.65     25.46 o
  11   5   2      158.90      159.13     18.35 o
 -13   6   2      638.18      626.58     34.28 o
 -12   6   2       41.04       53.47     11.98 o
 -11   6   2      415.08      460.10     25.72 o
 -10   6   2      603.77      638.80     24.19 o
  -9   6   2      643.09      642.24     24.34 o
  -8   6   2       27.36       26.24      7.11 o
  -7   6   2     2684.78     2637.98     39.01 o
  -6   6   2      570.16      485.30     16.64 o
  -5   6   2      624.72      697.39     21.08 o
  -4   6   2      510.61      545.68     13.64 o
  -3   6   2       17.36        6.43      3.36 o
  -2   6   2     2286.22     2067.23     24.15 o
  -1   6   2     6240.53     6803.01     50.51 o
   0   6   2     4532.29     4458.08     42.02 o
   1   6   2     1006.42     1052.40     16.97 o
   2   6   2     7605.63     7728.96     54.51 o
   3   6   2      167.21      188.17      8.31 o
   4   6   2     1859.55     1866.46     39.85 o
   5   6   2      797.13      845.56     22.45 o
   6   6   2      344.46      359.48     17.37 o
   7   6   2      406.45      447.21     22.29 o
   8   6   2       61.91       59.68     12.39 o
   9   6   2      612.07      619.69     28.60 o
  10   6   2        2.28       10.02     10.05 o
  11   6   2        0.44        1.22      9.98 o
 -13   7   2       93.92       60.73     15.17 o
 -12   7   2      895.49      841.98     33.66 o
 -11   7   2      168.91      166.64     16.92 o
 -10   7   2       59.03       41.58      9.46 o
  -9   7   2      582.54      585.01     25.74 o
  -8   7   2     2176.32     2151.93     42.01 o
  -7   7   2      248.79      257.93     16.93 o
  -6   7   2     1144.50     1226.17     25.75 o
  -5   7   2      997.10     1056.19     22.82 o
  -4   7   2     1048.09      922.30     15.66 o
  -3   7   2     1231.58     1273.81     21.09 o
  -2   7   2     3419.17     3285.11     47.74 o
  -1   7   2       95.96       86.23      6.22 o
   0   7   2     5081.29     5334.72     42.20 o
   1   7   2     4667.76     4772.17     42.15 o
   2   7   2     8793.28     8926.13     62.11 o
   3   7   2     8883.58     8932.90     70.40 o
   4   7   2     2771.08     2751.24     39.66 o
   5   7   2      243.14      210.75     13.83 o
   6   7   2     1002.89     1052.94     26.81 o
   7   7   2     1502.91     1501.01     57.92 o
   8   7   2      532.38      505.78     23.09 o
   9   7   2       19.76       25.24     11.20 o
  10   7   2      228.21      227.51     20.64 o
  11   7   2      165.01      126.13     21.29 o
 -13   8   2      232.25      194.72     29.58 o
 -12   8   2      106.26      116.06     18.15 o
 -11   8   2      141.05      110.79     15.04 o
 -10   8   2      761.85      786.20     27.99 o
  -9   8   2       59.87       41.69      9.28 o
  -8   8   2        8.22        2.60      7.90 o
  -7   8   2     1324.45     1209.51     27.77 o
  -6   8   2      768.66      785.47     21.60 o
  -5   8   2      359.22      384.40     14.27 o
  -4   8   2      128.06      191.10     10.50 o
  -3   8   2      659.02      650.60     14.14 o
  -2   8   2     1881.99     1878.40     22.25 o
  -1   8   2        2.57        9.12      3.83 o
   0   8   2      365.44      376.13     10.61 o
   1   8   2     1059.03      961.98     17.29 o
   2   8   2     1856.73     1838.55     24.43 o
   3   8   2      181.57      162.97     10.63 o
   4   8   2     1410.35     1432.41     29.24 o
   5   8   2     1258.13     1203.84     28.12 o
   6   8   2      318.34      285.19     17.01 o
   7   8   2       10.67        8.48      7.68 o
   8   8   2      507.80      576.51     28.25 o
   9   8   2      308.50      340.50     23.29 o
  10   8   2       15.62       21.62     14.25 o
  11   8   2        5.31        0.00     15.17 o
 -12   9   2      551.72      597.41     54.63 o
 -11   9   2        6.35        0.00      9.30 o
 -10   9   2      149.91      129.21     17.87 o
  -9   9   2       51.02       56.28     10.05 o
  -8   9   2     2354.77     2274.66     41.27 o
  -7   9   2       63.53       49.62      9.09 o
  -6   9   2       20.95        6.56      6.38 o
  -5   9   2     1519.14     1463.00     28.65 o
  -4   9   2     4443.39     4580.00     47.66 o
  -3   9   2      335.87      271.90     10.85 o
  -2   9   2      971.79      941.22     16.55 o
  -1   9   2     1571.56     1490.32     20.83 o
   0   9   2     1792.18     1732.53     22.59 o
   1   9   2        1.88        2.43      4.31 o
   2   9   2      609.83      607.60     20.80 o
   3   9   2     2242.00     2112.26     34.97 o
   4   9   2      323.06      299.03     16.13 o
   5   9   2      248.31      232.26     15.51 o
   6   9   2     1011.83     1019.26     28.07 o
   7   9   2      474.92      459.71     22.25 o
   8   9   2       77.36       49.59     10.67 o
   9   9   2        1.76        0.00      8.55 o
  10   9   2      823.90      718.55     41.37 o
 -12  10   2       76.42       56.74     24.96 o
 -11  10   2      144.97      166.19     22.53 o
 -10  10   2      232.39      266.36     23.16 o
  -9  10   2       39.42       24.13     10.05 o
  -8  10   2      461.12      414.19     25.74 o
  -7  10   2     2410.63     2365.40     58.48 o
  -6  10   2     1353.36     1327.73     29.71 o
  -5  10   2      256.42      248.45     15.54 o
  -4  10   2      270.82      307.61     14.11 o
  -3  10   2     3985.99     3895.12     43.82 o
  -2  10   2     3135.88     3143.23     35.08 o
  -1  10   2      763.34      751.82     15.81 o
   0  10   2     1631.56     1640.78     23.12 o
   1  10   2      557.61      559.99     17.09 o
   2  10   2       60.21       35.10      6.91 o
   3  10   2      301.25      259.73     14.81 o
   4  10   2      611.03      658.64     22.28 o
   5  10   2       73.32       69.88     10.27 o
   6  10   2      279.36      265.21     19.97 o
   7  10   2       18.92        9.56      8.00 o
   8  10   2      225.31      260.84     19.44 o
   9  10   2      464.52      464.61     27.67 o
  10  10   2       21.97       39.92     18.00 o
 -11  11   2      181.03      207.27     45.49 o
 -10  11   2      155.92      135.75     17.87 o
  -9  11   2      209.09      176.94     19.32 o
  -8  11   2      817.47      708.92     32.32 o
  -7  11   2      320.67      300.23     22.85 o
  -6  11   2       42.49       43.29     10.57 o
  -5  11   2      773.44      788.46     29.13 o
  -4  11   2     1687.22     1687.51     36.55 o
  -3  11   2     1662.62     1684.95     31.90 o
  -2  11   2     2593.14     2692.30     36.53 o
  -1  11   2     2986.98     3108.85     34.13 o
   0  11   2      581.01      583.25     16.37 o
   1  11   2      395.24      448.07     16.60 o
   2  11   2      608.58      584.39     19.25 o
   3  11   2     1011.39     1021.28     26.17 o
   4  11   2      286.16      249.62     16.11 o
   5  11   2       13.44        7.04      8.07 o
   6  11   2       35.18       34.01      9.33 o
   7  11   2      284.08      284.21     19.71 o
   8  11   2       57.31       56.43     11.33 o
   9  11   2       35.68       31.11     11.59 o
 -10  12   2        4.37        0.00     12.14 o
  -9  12   2      550.57      552.79     31.89 o
  -8  12   2       11.18        0.52      9.86 o
  -7  12   2      608.10      648.54     31.54 o
  -6  12   2       10.59       14.26      9.80 o
  -5  12   2      126.64      143.16     16.22 o
  -4  12   2       18.21       14.48      7.94 o
  -3  12   2      951.77      936.81     28.03 o
  -2  12   2      151.17      177.28     14.72 o
  -1  12   2        9.68        5.91      8.35 o
   0  12   2      245.94      242.35     14.85 o
   1  12   2      390.02      412.53     16.91 o
   2  12   2       77.04       51.64      8.36 o
   3  12   2      373.45      337.15     18.17 o
   4  12   2       17.22       16.00      8.21 o
   5  12   2       56.46       63.56     11.88 o
   6  12   2       16.23        8.92      8.52 o
   7  12   2      289.75      326.36     21.61 o
   8  12   2       32.89       10.40      9.95 o
   9  12   2      280.23      295.10     24.39 o
 -10  13   2       22.85        0.31     17.66 o
  -9  13   2       18.11       33.73     15.97 o
  -8  13   2        8.78       15.56     10.25 o
  -7  13   2      503.86      440.46     29.72 o
  -6  13   2       44.04       54.47     12.67 o
  -5  13   2      240.58      263.53     21.40 o
  -4  13   2      176.55      200.88     18.97 o
  -3  13   2      564.03      608.94     28.30 o
  -2  13   2      104.12       97.48     12.65 o
  -1  13   2     1028.78     1105.81     39.33 o
   0  13   2      229.40      216.81     21.98 o
   1  13   2      160.46      170.76     15.72 o
   2  13   2      700.04      720.56     53.49 o
   3  13   2       87.78      107.70     16.78 o
   4  13   2       40.48       36.89     10.47 o
   5  13   2        6.59        6.56      8.31 o
   6  13   2      433.88      406.38     24.20 o
   7  13   2      392.72      421.58     24.31 o
   8  13   2        6.21        6.23     10.89 o
  -9  14   2      155.07      144.62     58.30 o
  -8  14   2       68.98       58.78     14.39 o
  -7  14   2     1392.37     1292.15     43.73 o
  -6  14   2       33.00       29.88     13.20 o
  -5  14   2      104.62      112.92     22.89 o
  -4  14   2      226.56      245.33     21.45 o
  -3  14   2     3043.84     3120.54     65.53 o
  -2  14   2      190.72      233.03     23.61 o
  -1  14   2       30.95       23.16     10.92 o
   0  14   2       15.78        0.00     10.35 o
   1  14   2     1149.77     1097.60     32.88 o
   2  14   2      195.40      191.24     19.15 o
   3  14   2       34.92       12.91     10.31 o
   4  14   2       17.13        4.55     10.30 o
   5  14   2      601.77      653.84     47.80 o
   6  14   2        3.40       19.89     11.74 o
   7  14   2        5.55       18.02     13.04 o
  -8  15   2       34.81       47.97     22.62 o
  -7  15   2       72.71       86.81     15.96 o
  -6  15   2       12.13        8.13     10.85 o
  -5  15   2      640.49      684.76     33.32 o
  -4  15   2      191.57      227.02     21.73 o
  -3  15   2      320.12      250.06     29.07 o
  -2  15   2       63.86       70.60     16.13 o
  -1  15   2     2159.33     2235.98     61.06 o
   0  15   2      223.39      240.75     24.36 o
   1  15   2      170.63      203.06     26.76 o
   2  15   2        1.26        0.00      9.50 o
   3  15   2     1123.45     1060.22     43.56 o
   4  15   2      276.89      246.55     23.24 o
   5  15   2       68.44       40.05     13.77 o
   6  15   2       39.78       38.47     23.46 o
  -7  16   2      306.43      246.76     39.55 o
  -6  16   2       33.05       14.21     13.84 o
  -5  16   2       70.73       70.99     15.55 o
  -4  16   2       49.66       86.35     20.40 o
  -3  16   2      949.59      999.83     51.04 o
  -2  16   2        2.98       24.53     19.34 o
  -1  16   2       60.15       48.34     15.49 o
   0  16   2      223.00      237.60     25.24 o
   1  16   2      844.48      924.03     49.47 o
   2  16   2       14.05        2.43     12.12 o
   3  16   2        9.82        0.00     12.33 o
   4  16   2        2.02       17.18     23.29 o
   5  16   2      428.15      367.87     64.69 o
  -5  17   2      249.57      272.58     38.16 o
  -4  17   2        7.24        0.00     16.34 o
  -3  17   2      140.89      133.72     24.90 o
  -2  17   2        5.06        8.74     13.37 o
  -1  17   2      323.15      349.42     38.46 o
   0  17   2       17.36        1.60     16.24 o
   1  17   2       74.47       92.98     27.76 o
 -13   0   3      110.81      101.08     39.75 o
 -11   0   3     1797.39     1890.43     98.27 o
  -7   0   3     7296.64     7523.44     72.32 o
  -5   0   3      849.61      821.83     17.26 o
  -3   0   3     2482.61     2316.98     65.40 o
  -1   0   3     9432.11     9717.62     96.75 o
   1   0   3    29179.22    29119.29    253.29 o
   3   0   3    42674.27    43604.25    289.44 o
   5   0   3     4593.19     4324.22     55.20 o
   7   0   3     2156.41     1891.17    139.92 o
   9   0   3       42.86       35.34     18.81 o
  11   0   3      136.36      192.05     39.44 o
 -14   1   3        0.61        0.00     13.73 o
 -13   1   3      692.07      708.29     45.86 o
 -12   1   3      229.66      264.21     24.67 o
 -11   1   3     1622.47     1623.35     39.66 o
 -10   1   3       28.37       22.63      7.74 o
  -9   1   3     5573.22     5500.98     53.21 o
  -8   1   3       21.78       25.72      5.13 o
  -7   1   3     1223.27     1209.23     17.33 o
  -6   1   3      673.04      685.90     12.10 o
  -5   1   3     4596.57     4017.39    375.17 o
  -4   1   3        1.81        4.30      2.22 o
  -3   1   3       22.27       21.89      3.11 o
  -2   1   3      554.90      528.80     12.35 o
  -1   1   3      646.40      644.02     12.65 o
   0   1   3    13736.47    14182.08     94.71 o
   1   1   3     8676.54     8961.56     63.61 o
   2   1   3       36.98       60.42      5.09 o
   3   1   3     2732.09     2890.39     39.71 o
   4   1   3       11.87        6.36      3.35 o
   5   1   3     3130.12     3142.91     32.33 o
   6   1   3      588.96      541.84     17.51 o
   7   1   3      604.58      567.16     19.16 o
   8   1   3       43.76       34.77      9.19 o
   9   1   3      120.79      148.59     20.80 o
  10   1   3       55.20       54.54     16.03 o
  11   1   3        2.67       17.94     14.34 o
 -14   2   3        9.92        6.06     13.24 o
 -13   2   3        2.26        0.00     11.80 o
 -12   2   3      321.56      313.85     22.99 o
 -11   2   3     2207.77     2255.59     53.18 o
 -10   2   3      224.58      260.17     16.72 o
  -9   2   3       13.65       18.98      6.25 o
  -8   2   3      743.28      730.98     15.85 o
  -7   2   3     4623.58     4774.75     38.26 o
  -6   2   3        7.92        4.00      2.72 o
  -5   2   3        8.19        9.35      3.16 o
  -4   2   3     2028.55     2006.63     21.52 o
  -3   2   3     2607.38     2515.02     28.70 o
  -2   2   3     4719.56     4708.74     50.37 o
  -1   2   3     9583.46     9602.00     67.95 o
   0   2   3     1732.09     1727.10     22.18 o
   1   2   3       76.93       42.29     10.97 o
   2   2   3      314.61      256.48      8.65 o
   3   2   3     8212.42     8253.75     54.37 o
   4   2   3       29.29       36.60      4.83 o
   5   2   3       54.45       52.56      6.37 o
   6   2   3       20.19       16.89      5.62 o
   7   2   3     1636.44     1530.03     35.44 o
   8   2   3      130.54      141.12     16.48 o
   9   2   3       48.35       49.56     10.54 o
  10   2   3       21.16       34.65     14.86 o
  11   2   3      514.14      584.60     41.10 o
 -14   3   3       46.56       27.91     16.65 o
 -13   3   3      761.56      814.83     36.91 o
 -12   3   3       86.62       92.69     13.03 o
 -11   3   3      210.96      245.60     18.29 o
 -10   3   3      165.66      190.29     15.37 o
  -9   3   3     7330.48     7106.86     70.27 o
  -8   3   3       11.75       16.62      5.29 o
  -7   3   3      893.52      974.19     17.12 o
  -6   3   3      462.84      421.34     11.48 o
  -5   3   3     3345.28     3182.73     30.83 o
  -4   3   3     1712.80     1637.46     19.64 o
  -3   3   3     1191.12      956.55     13.53 o
  -2   3   3       25.02       24.76      4.81 o
  -1   3   3      128.92      177.71      6.76 o
   0   3   3     4156.93     4364.80     63.61 o
   1   3   3     1605.28     1410.18     19.29 o
   2   3   3      288.38      272.73      9.10 o
   3   3   3      420.14      473.28     13.76 o
   4   3   3       20.29       16.97      4.02 o
   5   3   3      318.36      276.38     11.71 o
   6   3   3       33.82       43.07      8.29 o
   7   3   3      568.80      617.64     24.85 o
   8   3   3       50.58       32.77     10.55 o
   9   3   3      116.41      150.31     16.35 o
  10   3   3        3.43       13.80     10.16 o
  11   3   3        4.43        0.00     21.28 o
 -14   4   3       56.31       24.05     18.06 o
 -13   4   3        1.95        3.98      9.45 o
 -12   4   3      354.26      348.17     27.61 o
 -11   4   3     2665.01     2714.20     57.81 o
 -10   4   3       12.54       14.01      7.21 o
  -9   4   3      416.16      460.25     18.66 o
  -8   4   3      810.17      775.98     20.75 o
  -7   4   3     5648.73     5502.60     71.32 o
  -6   4   3     2168.51     2341.17     25.74 o
  -5   4   3     2078.40     1955.52     23.61 o
  -4   4   3      108.17      135.14      7.11 o
  -3   4   3       54.46       38.24      4.03 o
  -2   4   3     1045.00     1050.74     13.75 o
  -1   4   3     7397.06     7219.46     56.03 o
   0   4   3     1149.05     1211.20     17.25 o
   1   4   3      803.85      707.43     13.90 o
   2   4   3       23.46       20.94      3.92 o
   3   4   3     7666.79     7552.92     78.92 o
   4   4   3      158.14      165.69     10.48 o
   5   4   3     1693.59     1736.54     31.87 o
   6   4   3        1.91        1.21      5.81 o
   7   4   3     1732.63     1739.64     38.92 o
   8   4   3       14.21       12.97      8.49 o
   9   4   3        9.81       12.16      8.96 o
  10   4   3        0.31        8.40     10.46 o
  11   4   3      199.83      300.26     34.31 o
 -14   5   3        2.23       24.13     12.96 o
 -13   5   3      112.38      130.07     15.79 o
 -12   5   3      777.91      726.87     30.01 o
 -11   5   3       61.23       54.81     15.55 o
 -10   5   3      215.20      214.35     15.34 o
  -9   5   3     4337.46     4330.62     54.62 o
  -8   5   3      508.90      480.16     17.98 o
  -7   5   3     1825.05     1796.00     30.03 o
  -6   5   3        7.76       14.30      4.63 o
  -5   5   3     1959.23     1723.44     25.77 o
  -4   5   3       48.79       39.87      4.66 o
  -3   5   3      249.84      201.71      7.88 o
  -2   5   3      474.61      459.34     10.17 o
  -1   5   3      210.93      286.02      8.41 o
   0   5   3       54.40       59.95      5.69 o
   1   5   3     1091.47     1085.25     19.16 o
   2   5   3     4141.72     3896.48     51.62 o
   3   5   3      331.75      349.69     11.18 o
   4   5   3      626.49      635.32     18.94 o
   5   5   3      636.61      674.01     24.66 o
   6   5   3       14.24       10.93      8.54 o
   7   5   3      541.90      520.66     22.04 o
   8   5   3       34.88       34.31     10.34 o
   9   5   3      173.89      207.96     23.48 o
  10   5   3       21.94       25.40     10.82 o
  11   5   3        5.29       18.12     14.64 o
 -13   6   3        5.43        3.47      9.48 o
 -12   6   3      440.83      434.12     25.20 o
 -11   6   3      235.71      236.99     18.44 o
 -10   6   3      621.28      546.99     22.23 o
  -9   6   3      246.45      248.08     15.46 o
  -8   6   3     2642.29     2680.30     40.56 o
  -7   6   3     2153.56     2182.08     44.15 o
  -6   6   3      285.68      297.84     12.17 o
  -5   6   3     2780.88     2710.29     28.49 o
  -4   6   3      124.36      111.11      7.68 o
  -3   6   3     1915.59     1794.01     22.94 o
  -2   6   3      426.92      403.38     10.24 o
  -1   6   3    10922.23    11275.94     70.26 o
   0   6   3      620.87      593.01     13.49 o
   1   6   3       28.92       11.50      4.14 o
   2   6   3      637.71      644.15     14.01 o
   3   6   3     4225.27     4122.25     43.61 o
   4   6   3      744.67      723.11     20.66 o
   5   6   3      310.75      290.17     16.37 o
   6   6   3      142.48      129.57     13.43 o
   7   6   3     1630.87     1679.83     54.36 o
   8   6   3      170.42      159.95     18.28 o
   9   6   3       16.68        9.32      9.57 o
  10   6   3        2.70        0.00     10.36 o
  11   6   3      292.75      319.19     45.53 o
 -13   7   3       85.96       69.88     35.21 o
 -12   7   3      403.72      379.04     32.16 o
 -11   7   3       47.57       49.03     10.37 o
 -10   7   3      481.45      464.56     21.54 o
  -9   7   3     1075.54     1060.81     27.47 o
  -8   7   3      342.48      323.00     16.49 o
  -7   7   3      116.02      108.40     10.11 o
  -6   7   3      983.77     1035.89     24.11 o
  -5   7   3     3812.11     3825.67     36.24 o
  -4   7   3      572.55      582.76     15.47 o
  -3   7   3     1083.86     1111.16     18.98 o
  -2   7   3     3195.32     3166.18     31.14 o
  -1   7   3     3175.22     3118.83     32.41 o
   0   7   3       22.72       32.58      5.10 o
   1   7   3      671.98      688.90     19.96 o
   2   7   3     2916.92     2772.94     31.05 o
   3   7   3     1443.61     1441.19     25.37 o
   4   7   3      125.02      107.26     10.58 o
   5   7   3      542.27      510.89     20.27 o
   6   7   3      997.61     1004.50     37.32 o
   7   7   3      135.51      106.18     13.65 o
   8   7   3      271.56      239.76     19.79 o
   9   7   3      134.21      163.83     20.80 o
  10   7   3       68.80       58.11     13.36 o
 -13   8   3       66.06       80.85     24.89 o
 -12   8   3       90.79       82.40     16.52 o
 -11   8   3      575.60      564.91     36.45 o
 -10   8   3       80.07       97.65     14.83 o
  -9   8   3       14.73        4.49      8.05 o
  -8   8   3     1581.24     1603.34     32.94 o
  -7   8   3     1100.94     1160.50     26.60 o
  -6   8   3      174.04      192.18     12.30 o
  -5   8   3      362.50      385.59     13.91 o
  -4   8   3     1930.43     2054.08     27.00 o
  -3   8   3     4230.72     3994.54     39.33 o
  -2   8   3      815.40      868.58     16.48 o
  -1   8   3     1740.50     1614.61     22.58 o
   0   8   3     1430.43     1380.37     19.50 o
   1   8   3     2671.49     2635.23     35.84 o
   2   8   3       79.36       75.26      7.83 o
   3   8   3     3491.93     3482.78     45.99 o
   4   8   3      241.01      287.99     15.95 o
   5   8   3        0.68        0.00      6.17 o
   6   8   3       10.71       18.96      8.07 o
   7   8   3     1710.16     1709.43     46.49 o
   8   8   3      261.38      224.94     21.60 o
   9   8   3       14.89       28.01     11.10 o
  10   8   3       52.90       29.70     16.45 o
 -12   9   3      172.82      143.84     27.24 o
 -11   9   3        0.16        7.99     10.01 o
 -10   9   3        4.43        4.58      8.97 o
  -9   9   3      167.60      159.88     17.79 o
  -8   9   3      215.30      218.32     19.49 o
  -7   9   3       86.67       98.13     13.57 o
  -6   9   3     1692.81     1684.43     39.85 o
  -5   9   3     3015.83     2984.31     41.75 o
  -4   9   3      177.95      156.12     10.97 o
  -3   9   3        3.20        7.55      4.59 o
  -2   9   3     6712.00     6737.68     50.23 o
  -1   9   3     4221.78     4274.31     41.13 o
   0   9   3       47.01       55.03      5.98 o
   1   9   3      315.83      298.00     12.27 o
   2   9   3      342.01      345.96     15.84 o
   3   9   3      394.14      419.62     17.91 o
   4   9   3        9.32        0.00      6.38 o
   5   9   3      854.55      900.95     26.90 o
   6   9   3      126.61      118.19     12.76 o
   7   9   3        1.05        0.00      7.46 o
   8   9   3      392.34      410.49     32.16 o
   9   9   3      217.95      220.76     21.04 o
  10   9   3       94.40       96.46     23.52 o
 -12  10   3      144.39       83.03     26.85 o
 -11  10   3       30.26       34.48     12.23 o
 -10  10   3       93.46       91.05     14.93 o
  -9  10   3        7.34        5.93      9.52 o
  -8  10   3     1333.73     1307.72     39.55 o
  -7  10   3      545.57      520.90     28.83 o
  -6  10   3       92.14       73.44     12.29 o
  -5  10   3      502.41      566.12     22.58 o
  -4  10   3     3160.73     3139.38     57.22 o
  -3  10   3      885.85      810.99     24.28 o
  -2  10   3        5.03        1.64      5.33 o
  -1  10   3     2427.86     2338.26     30.29 o
   0  10   3      760.05      785.20     17.62 o
   1  10   3      462.92      522.72     17.11 o
   2  10   3      174.83      148.92     11.27 o
   3  10   3     3786.70     3833.63     55.48 o
   4  10   3      177.28      165.32     14.06 o
   5  10   3        0.39        1.96      6.93 o
   6  10   3        3.96        0.00      7.37 o
   7  10   3      431.71      400.31     22.72 o
   8  10   3      223.52      215.78     18.43 o
   9  10   3       37.85       44.42     16.01 o
 -11  11   3        0.21       12.78     12.97 o
 -10  11   3      288.40      264.32     24.09 o
  -9  11   3       70.51       62.64     13.10 o
  -8  11   3        6.71        9.43      9.33 o
  -7  11   3      134.38      139.78     17.64 o
  -6  11   3     1030.25     1071.26     34.29 o
  -5  11   3     1035.02     1050.66     33.32 o
  -4  11   3      147.76      146.70     13.89 o
  -3  11   3       54.34       60.53      9.77 o
  -2  11   3     1411.23     1460.07     29.45 o
  -1  11   3      536.74      556.86     17.73 o
   0  11   3       69.48       53.41     12.93 o
   1  11   3      145.89      157.75     14.32 o
   2  11   3     2906.46     2761.18     42.50 o
   3  11   3      292.64      327.66     17.61 o
   4  11   3      587.45      576.91     23.01 o
   5  11   3       70.38       67.55     11.39 o
   6  11   3      525.50      543.61     24.93 o
   7  11   3       23.78       15.08      9.49 o
   8  11   3      289.63      282.40     20.84 o
   9  11   3       12.85       16.51     20.02 o
 -11  12   3      165.74      170.83     27.75 o
 -10  12   3       90.16      117.66     17.80 o
  -9  12   3       48.52       33.87     11.85 o
  -8  12   3      345.31      333.18     25.17 o
  -7  12   3       66.96       48.99     11.49 o
  -6  12   3       31.47       27.16     10.78 o
  -5  12   3      230.15      256.57     20.86 o
  -4  12   3       22.61       33.22      8.74 o
  -3  12   3       59.52       50.24      9.97 o
  -2  12   3       11.46        7.10      7.19 o
  -1  12   3       72.42      101.99     12.35 o
   0  12   3      218.73      241.70     17.23 o
   1  12   3       10.04        0.34      7.44 o
   2  12   3      118.45      105.42     14.61 o
   3  12   3       89.74       76.11     14.51 o
   4  12   3      629.48      584.57     30.00 o
   5  12   3       44.44       31.39     10.17 o
   6  12   3      378.90      388.71     25.09 o
   7  12   3      241.53      268.59     22.14 o
   8  12   3       39.82       33.96     12.31 o
 -10  13   3       20.10       25.16     17.66 o
  -9  13   3        6.28       19.18     11.37 o
  -8  13   3      258.48      245.95     22.84 o
  -7  13   3       74.24       75.64     14.39 o
  -6  13   3      523.36      569.92     30.19 o
  -5  13   3      230.34      287.20     22.72 o
  -4  13   3       16.02       23.19      9.33 o
  -3  13   3      189.52      183.37     15.99 o
  -2  13   3     1423.83     1423.80     45.53 o
  -1  13   3      489.00      453.46     38.14 o
   0  13   3       65.28       66.00     11.64 o
   1  13   3      127.46      133.82     14.99 o
   2  13   3     1311.13     1362.40     40.55 o
   3  13   3       45.98       44.01     12.05 o
   4  13   3      920.68      921.69     37.23 o
   5  13   3        3.57        2.82     10.49 o
   6  13   3       10.65       15.81     11.59 o
   7  13   3        8.43       19.97     14.45 o
  -9  14   3       94.69       87.25     26.44 o
  -8  14   3      115.59      146.56     19.43 o
  -7  14   3       68.28       93.00     16.61 o
  -6  14   3      236.43      180.78     19.96 o
  -5  14   3      349.51      319.47     24.87 o
  -4  14   3     2670.70     2671.35     57.24 o
  -3  14   3      191.48      191.50     25.73 o
  -2  14   3      295.57      281.45     26.17 o
  -1  14   3      664.54      680.86     69.04 o
   0  14   3     1663.27     1786.76     53.71 o
   1  14   3       45.64       53.86     13.29 o
   2  14   3      203.58      221.98     21.23 o
   3  14   3       13.12        0.00     11.28 o
   4  14   3      206.82      270.62     24.30 o
   5  14   3       72.31       34.16     22.12 o
   6  14   3        7.03       15.73     15.81 o
  -8  15   3       21.47       31.71     48.43 o
  -7  15   3        0.40        2.68     13.39 o
  -6  15   3      962.42      984.83     40.36 o
  -5  15   3      224.80      226.26     22.39 o
  -4  15   3       10.31       12.80     10.78 o
  -3  15   3       80.32       99.64     17.92 o
  -2  15   3     3236.17     3206.80     81.24 o
  -1  15   3      125.10      119.65     22.10 o
   0  15   3        6.96        4.79     11.47 o
   1  15   3       53.06       68.42     23.94 o
   2  15   3     1312.45     1365.97     46.46 o
   3  15   3        7.29        6.81     16.77 o
   4  15   3       81.43       67.66     15.31 o
   5  15   3        2.40        0.00     12.66 o
  -7  16   3       23.88        9.47     17.41 o
  -6  16   3      135.61      104.04     38.49 o
  -5  16   3        6.01        2.06     12.70 o
  -4  16   3      669.14      775.95     82.39 o
  -3  16   3        7.94       14.07     12.74 o
  -2  16   3       16.27       21.08     13.44 o
  -1  16   3      108.70      125.87     20.62 o
   0  16   3      344.64      368.60     43.80 o
   1  16   3      101.06       59.34     18.52 o
   2  16   3        5.13       11.27     18.45 o
   3  16   3        0.97        0.00     12.51 o
   4  16   3      250.65      267.82     27.88 o
  -5  17   3        7.56        0.00     30.19 o
  -4  17   3        0.31       23.01     19.86 o
  -3  17   3        1.12        3.43     15.80 o
  -2  17   3      877.13     1035.13     48.30 o
  -1  17   3      100.87      101.19     19.17 o
   0  17   3      195.77      230.06     50.76 o
   1  17   3        6.25        0.00     17.45 o
   2  17   3      196.04      171.81     32.99 o
 -14   0   4       18.21       13.31     20.72 o
 -12   0   4     1243.96     1200.80     81.35 o
 -10   0   4     1617.27     1773.19    143.79 o
  -8   0   4    10733.07    10908.46     98.08 o
  -6   0   4    16013.27    17244.14    138.23 o
  -4   0   4     3989.37     3890.92     54.00 o
  -2   0   4     8879.15     8213.60     76.40 o
   0   0   4     7823.55     8224.71     81.18 o
   2   0   4    11926.93    12423.04    104.76 o
   4   0   4     3036.43     3166.18     47.24 o
   6   0   4     4565.61     4645.93     74.81 o
   8   0   4       84.85       83.84     22.89 o
  10   0   4      387.26      498.31     53.62 o
 -15   1   4       19.79        1.99     28.16 o
 -14   1   4      701.32      667.41     46.67 o
 -13   1   4        5.69       13.79     11.65 o
 -12   1   4      355.55      351.68     31.49 o
 -11   1   4       79.04       74.73     15.08 o
 -10   1   4     8421.46     8484.71     72.43 o
  -9   1   4       19.93       18.93      4.63 o
  -8   1   4     1532.50     1679.47     22.93 o
  -7   1   4       43.15       53.44      5.29 o
  -6   1   4     2173.65     1955.03     24.01 o
  -5   1   4       95.86       86.23      5.82 o
  -4   1   4     6311.57     6151.39     48.36 o
  -3   1   4     1211.35     1256.64     18.65 o
  -2   1   4      482.06      566.97     15.40 o
  -1   1   4      407.00      508.13     10.67 o
   0   1   4     9538.72     9200.34     61.80 o
   1   1   4      178.13      152.59      6.89 o
   2   1   4      248.77      284.12      9.56 o
   3   1   4     1380.92     1396.78     20.31 o
   4   1   4     3977.45     3696.14     59.56 o
   5   1   4       27.40        9.55      4.58 o
   6   1   4       10.08        9.32      5.81 o
   7   1   4       21.47       16.82      8.23 o
   8   1   4      529.42      600.02     27.05 o
   9   1   4       59.29       65.37     16.60 o
  10   1   4        0.32        0.00     11.33 o
  11   1   4        5.52        1.26     17.85 o
 -14   2   4      192.40      201.71     37.47 o
 -13   2   4      106.52       74.92     19.19 o
 -12   2   4      107.07      113.94     14.75 o
 -11   2   4      922.18      968.75     28.23 o
 -10   2   4      922.51      896.10     25.65 o
  -9   2   4      712.71      722.20     16.78 o
  -8   2   4     3459.01     3361.77     33.03 o
  -7   2   4      495.26      516.10     12.13 o
  -6   2   4     6389.45     6379.07     49.46 o
  -5   2   4     2462.01     2538.98     58.85 o
  -4   2   4     4164.21     4195.03     34.93 o
  -3   2   4       95.60      128.47      8.80 o
  -2   2   4     4996.72     5238.82     39.40 o
  -1   2   4        0.96        2.38      2.76 o
   0   2   4      392.51      387.10      9.65 o
   1   2   4       59.41       57.60      5.92 o
   2   2   4     7400.16     7209.03     73.60 o
   3   2   4        9.24        5.96      3.47 o
   4   2   4      566.82      603.91     19.26 o
   5   2   4       36.30       36.60      6.53 o
   6   2   4     1848.34     1825.66     34.65 o
   7   2   4        5.32       11.17      7.77 o
   8   2   4      100.57      112.64     14.08 o
   9   2   4        0.53        0.00      8.83 o
  10   2   4      468.89      471.27     36.71 o
  11   2   4       29.81       45.42     24.12 o
 -14   3   4      813.41      915.97     46.06 o
 -13   3   4       16.62       20.35     10.04 o
 -12   3   4      215.33      158.48     15.56 o
 -11   3   4      269.01      321.71     20.30 o
 -10   3   4     1721.90     1776.00     36.52 o
  -9   3   4       53.14       59.57      9.03 o
  -8   3   4     1138.91     1010.37     20.23 o
  -7   3   4      399.33      438.11     11.16 o
  -6   3   4     2155.15     2382.91     24.34 o
  -5   3   4     5274.83     5953.50     47.14 o
  -4   3   4     3118.50     2989.33     29.27 o
  -3   3   4       57.40       61.90      5.81 o
  -2   3   4        8.84        0.23      3.26 o
  -1   3   4       41.39       49.61      4.33 o
   0   3   4     7330.15     7421.27     51.42 o
   1   3   4      868.76      901.37     16.85 o
   2   3   4      295.45      358.67     11.43 o
   3   3   4       56.07       54.47      6.65 o
   4   3   4     1903.08     1837.31     28.53 o
   5   3   4       68.17       76.66      9.98 o
   6   3   4       18.96       19.18      7.14 o
   7   3   4      274.87      256.15     18.60 o
   8   3   4      277.21      305.28     21.42 o
   9   3   4       38.96       12.27     14.34 o
  10   3   4       66.98       37.11     14.37 o
 -14   4   4      432.74      392.71     28.66 o
 -13   4   4        3.85        4.52      9.09 o
 -12   4   4      349.73      383.01     22.50 o
 -11   4   4      706.40      690.03     26.58 o
 -10   4   4     2747.79     2764.64     43.59 o
  -9   4   4      857.56      881.99     23.18 o
  -8   4   4     2632.88     2709.13     41.19 o
  -7   4   4     1420.91     1650.38     21.22 o
  -6   4   4     3354.09     3343.33     32.22 o
  -5   4   4      363.57      341.81     11.79 o
  -4   4   4     5933.51     5898.76     45.91 o
  -3   4   4     6437.25     6897.84     83.47 o
  -2   4   4      978.31      858.90     15.93 o
  -1   4   4     2642.99     2714.27     26.32 o
   0   4   4     4707.43     4838.33     39.34 o
   1   4   4      130.86      108.93      6.38 o
   2   4   4     3490.98     3444.52     43.46 o
   3   4   4      950.60      976.86     17.18 o
   4   4   4      172.46      133.75     10.03 o
   5   4   4       36.52       49.70     12.17 o
   6   4   4     1228.01     1260.92     38.08 o
   7   4   4       20.53       13.15     11.16 o
   8   4   4        6.95        0.00      8.32 o
   9   4   4       17.14       19.11     10.42 o
  10   4   4      163.10      188.38     20.06 o
 -14   5   4     1285.54     1438.29     51.16 o
 -13   5   4        3.37       18.13     10.62 o
 -12   5   4      216.20      229.32     18.88 o
 -11   5   4       32.80       21.75      8.56 o
 -10   5   4     1192.81     1202.82     29.17 o
  -9   5   4      610.10      559.04     20.21 o
  -8   5   4      184.14      180.02     12.29 o
  -7   5   4     1816.49     1910.35     33.69 o
  -6   5   4     1258.96     1225.82     18.90 o
  -5   5   4      619.69      621.60     13.98 o
  -4   5   4     1292.22     1264.79     17.46 o
  -3   5   4     3183.60     3188.14     36.97 o
  -2   5   4       34.55       17.40      4.08 o
  -1   5   4      341.95      344.32      9.74 o
   0   5   4     1937.84     1729.00     21.89 o
   1   5   4     2964.87     2957.10     33.21 o
   2   5   4       92.08       91.98      7.44 o
   3   5   4       81.29       76.09      7.04 o
   4   5   4     1870.28     1827.38     33.75 o
   5   5   4       34.54       16.81      7.10 o
   6   5   4      243.58      226.39     15.86 o
   7   5   4      164.40      138.87     15.33 o
   8   5   4      233.16      173.12     19.59 o
   9   5   4        0.24        0.00      8.88 o
  10   5   4       47.60       27.48     13.45 o
 -14   6   4       64.20       93.56     20.00 o
 -13   6   4      658.28      661.28     37.80 o
 -12   6   4       71.76       58.24     13.92 o
 -11   6   4     2614.72     2539.34     53.87 o
 -10   6   4      891.43      865.51     26.03 o
  -9   6   4      671.13      650.60     22.09 o
  -8   6   4      724.22      709.61     21.07 o
  -7   6   4     1967.44     2141.08     33.35 o
  -6   6   4     2539.98     2547.34     29.64 o
  -5   6   4     2033.69     2024.24     26.55 o
  -4   6   4     2786.50     2714.75     28.03 o
  -3   6   4      358.56      277.87      9.34 o
  -2   6   4     1765.63     1664.49     20.40 o
  -1   6   4     4218.50     4319.67     45.84 o
   0   6   4     1436.48     1493.11     29.99 o
   1   6   4      324.19      365.69     10.76 o
   2   6   4     5758.07     5726.01     49.53 o
   3   6   4       38.65       54.01      7.15 o
   4   6   4       35.95       27.01      6.99 o
   5   6   4       40.74       34.34      8.15 o
   6   6   4     1269.09     1259.96     31.52 o
   7   6   4       81.29       65.06     12.22 o
   8   6   4        5.71       21.89     10.37 o
   9   6   4       91.43       87.37     19.04 o
  10   6   4      126.48      113.94     20.28 o
 -13   7   4        1.07        5.23     11.79 o
 -12   7   4      116.57      131.94     19.02 o
 -11   7   4      326.40      351.33     31.60 o
 -10   7   4      305.13      355.22     23.55 o
  -9   7   4      664.71      674.88     28.89 o
  -8   7   4      691.43      695.03     27.16 o
  -7   7   4     1389.85     1359.07     30.37 o
  -6   7   4     1114.71     1079.35     23.26 o
  -5   7   4      137.90      101.81      8.12 o
  -4   7   4     1696.28     1735.07     22.81 o
  -3   7   4     1439.93     1402.59     19.76 o
  -2   7   4      149.37      209.13      9.80 o
  -1   7   4       70.15       92.77      6.80 o
   0   7   4     3850.86     3683.59     36.25 o
   1   7   4     3531.80     3598.29     33.87 o
   2   7   4      150.61      105.53      9.69 o
   3   7   4      467.58      544.68     17.38 o
   4   7   4     4622.98     4685.96     75.42 o
   5   7   4       25.09       27.64      9.00 o
   6   7   4       12.00       10.09      7.71 o
   7   7   4      247.23      258.61     18.53 o
   8   7   4      534.17      537.24     28.03 o
   9   7   4      121.52      113.69     17.04 o
  10   7   4        6.92        8.67     22.04 o
 -13   8   4      319.75      322.25     47.77 o
 -12   8   4      269.97      247.02     25.18 o
 -11   8   4      235.63      249.72     22.08 o
 -10   8   4      767.75      755.96     32.62 o
  -9   8   4      150.83      161.71     26.09 o
  -8   8   4     1190.90     1185.73     35.21 o
  -7   8   4        0.13        0.00      7.10 o
  -6   8   4     1093.83     1027.47     28.83 o
  -5   8   4      648.09      641.36     29.03 o
  -4   8   4     3511.06     3633.74     40.65 o
  -3   8   4     3429.74     3443.27     41.30 o
  -2   8   4      731.42      645.56     20.38 o
  -1   8   4     1600.87     1592.36     23.15 o
   0   8   4      287.44      299.08     10.38 o
   1   8   4     1498.56     1604.70     22.28 o
   2   8   4      873.66      889.11     22.45 o
   3   8   4     1617.98     1502.46     30.67 o
   4   8   4      384.47      357.70     25.70 o
   5   8   4      500.63      500.94     23.52 o
   6   8   4     1575.35     1581.38     39.58 o
   7   8   4       23.46       28.51      9.51 o
   8   8   4       33.11       21.40     10.68 o
   9   8   4       19.92       22.92     12.44 o
 -13   9   4       24.20        0.00     14.45 o
 -12   9   4        8.31        6.68     10.90 o
 -11   9   4       55.58       59.08     13.41 o
 -10   9   4      218.73      205.40     20.28 o
  -9   9   4       57.11       47.30     11.71 o
  -8   9   4       77.67       51.44     14.77 o
  -7   9   4      455.69      437.75     24.09 o
  -6   9   4     1195.94     1153.89     29.86 o
  -5   9   4      415.37      415.38     21.64 o
  -4   9   4     1241.26     1270.21     26.24 o
  -3   9   4     1895.45     1745.21     28.29 o
  -2   9   4      468.27      501.38     16.31 o
  -1   9   4      351.49      361.96     20.41 o
   0   9   4      753.03      740.27     16.94 o
   1   9   4     3121.80     2894.62     45.35 o
   2   9   4        0.32        0.00      5.34 o
   3   9   4     1257.45     1244.68     28.87 o
   4   9   4      379.21      371.70     19.17 o
   5   9   4       97.03       69.79     12.48 o
   6   9   4       18.75       10.06      8.06 o
   7   9   4      248.35      323.18     33.25 o
   8   9   4      730.21      762.21     33.87 o
   9   9   4       33.66       44.27     17.33 o
 -12  10   4       92.02       84.78     28.25 o
 -11  10   4      280.15      314.27     26.12 o
 -10  10   4      241.54      220.59     21.44 o
  -9  10   4      309.81      369.56     33.62 o
  -8  10   4      240.19      270.63     35.61 o
  -7  10   4      121.55      111.06     14.81 o
  -6  10   4       79.80       63.39     11.90 o
  -5  10   4     1271.07     1278.69     35.13 o
  -4  10   4     4723.22     4750.18     83.66 o
  -3  10   4     1396.06     1355.93     28.04 o
  -2  10   4     2562.37     2638.49     36.56 o
  -1  10   4     3436.53     3356.45     41.67 o
   0  10   4      152.28      152.48     12.37 o
   1  10   4        1.64        1.16      6.60 o
   2  10   4       13.00       11.74      8.76 o
   3  10   4     1004.58     1077.43     27.57 o
   4  10   4      614.91      609.94     23.34 o
   5  10   4       32.83       24.28      9.59 o
   6  10   4      226.98      265.55     19.93 o
   7  10   4        1.74       12.22      9.52 o
   8  10   4        4.72        8.40     12.27 o
 -12  11   4      116.15      106.26     24.99 o
 -11  11   4      689.47      704.62     36.78 o
 -10  11   4       53.69       68.46     15.42 o
  -9  11   4       27.24       11.89     12.29 o
  -8  11   4       87.13      107.75     15.82 o
  -7  11   4      958.76      983.40     35.22 o
  -6  11   4      531.05      514.42     26.98 o
  -5  11   4      134.16      121.70     13.13 o
  -4  11   4        8.48        6.72      7.42 o
  -3  11   4     1383.57     1459.05     43.88 o
  -2  11   4      177.34      126.74     10.80 o
  -1  11   4       66.02       82.01     10.30 o
   0  11   4      378.79      361.94     20.05 o
   1  11   4      972.18      996.20     32.93 o
   2  11   4      106.37      101.86     14.71 o
   3  11   4      106.33       76.95     14.14 o
   4  11   4      136.21      132.66     18.43 o
   5  11   4      369.69      420.93     28.15 o
   6  11   4       11.19        0.00      9.30 o
   7  11   4      419.60      445.21     27.71 o
   8  11   4      223.10      252.73     43.91 o
 -11  12   4      225.58      264.48     34.24 o
 -10  12   4      347.99      335.24     27.62 o
  -9  12   4      787.45      775.34     36.73 o
  -8  12   4       26.28       36.83     11.82 o
  -7  12   4        2.87        0.00      8.53 o
  -6  12   4       64.13       81.23     13.50 o
  -5  12   4      417.71      453.45     23.29 o
  -4  12   4      190.26      184.61     16.10 o
  -3  12   4      389.80      415.64     21.29 o
  -2  12   4        2.41        4.86      6.96 o
  -1  12   4      143.53      137.79     14.26 o
   0  12   4        1.84        0.00      6.99 o
   1  12   4       89.15       93.80     13.03 o
   2  12   4       16.13       11.85     10.12 o
   3  12   4      125.54      141.37     17.49 o
   4  12   4       30.57        8.53      9.87 o
   5  12   4      182.75      185.74     20.96 o
   6  12   4      241.46      208.04     22.36 o
   7  12   4       40.99       17.93     14.29 o
 -10  13   4        0.79        1.46     15.19 o
  -9  13   4        0.63        7.12     10.97 o
  -8  13   4      204.83      174.50     20.35 o
  -7  13   4      453.47      488.60     29.91 o
  -6  13   4      186.30      149.27     17.91 o
  -5  13   4      237.58      237.36     28.84 o
  -4  13   4       20.62       30.16     11.08 o
  -3  13   4     1362.85     1405.89     35.94 o
  -2  13   4        6.98        2.43      9.87 o
  -1  13   4      111.79       98.07     16.90 o
   0  13   4      218.99      224.99     18.29 o
   1  13   4       10.82       17.14     10.81 o
   2  13   4       13.74        0.00      9.31 o
   3  13   4       14.28       17.66     10.89 o
   4  13   4      716.31      711.62     34.99 o
   5  13   4      222.52      204.58     30.02 o
   6  13   4       31.19       45.30     16.32 o
  -9  14   4      144.55      112.88     50.77 o
  -8  14   4        3.92        1.42     10.91 o
  -7  14   4        0.79        4.60     10.24 o
  -6  14   4      118.59      103.38     15.59 o
  -5  14   4     1079.14     1141.70     40.26 o
  -4  14   4       17.80       14.18      9.27 o
  -3  14   4      378.79      384.90     29.94 o
  -2  14   4      259.50      292.24     26.68 o
  -1  14   4     1902.14     1935.96     57.19 o
   0  14   4      247.81      273.56     26.29 o
   1  14   4      404.99      435.58     27.20 o
   2  14   4      396.86      381.86     36.10 o
   3  14   4      562.02      553.07     31.76 o
   4  14   4        7.96        3.79     11.47 o
   5  14   4       36.72       36.31     17.22 o
  -8  15   4       16.23       19.31     17.12 o
  -7  15   4      264.53      292.35     35.39 o
  -6  15   4       91.22       98.64     17.42 o
  -5  15   4       11.68       12.02     10.52 o
  -4  15   4        0.32       19.05     14.67 o
  -3  15   4     1544.34     1709.31     60.99 o
  -2  15   4      159.55      153.33     21.32 o
  -1  15   4       44.82       85.34     17.03 o
   0  15   4       75.76      106.56     30.08 o
   1  15   4      882.44      884.46     42.28 o
   2  15   4        0.07        6.83     10.92 o
   3  15   4        4.55        4.21     11.92 o
   4  15   4        3.66        4.78     13.36 o
  -7  16   4        6.38       39.95     17.11 o
  -6  16   4       27.66       24.11     13.98 o
  -5  16   4      233.71      295.50     34.62 o
  -4  16   4       12.66        0.00     12.85 o
  -3  16   4       68.92       44.38     15.37 o
  -2  16   4       65.19       73.17     23.23 o
  -1  16   4      641.86      740.09     41.49 o
   0  16   4       76.92       79.07     19.33 o
   1  16   4      159.04      155.09     25.84 o
   2  16   4        3.40        2.91     13.61 o
   3  16   4      320.86      248.92     27.38 o
  -5  17   4       37.93       37.81     34.90 o
  -4  17   4        1.58        8.09     20.04 o
  -3  17   4      460.62      504.29     42.84 o
  -2  17   4        2.06        4.03     13.05 o
  -1  17   4       12.00       18.48     18.29 o
   0  17   4        7.74       15.94     19.43 o
   1  17   4      277.96      316.53     42.25 o
 -15   0   5        2.32       11.95     19.31 o
 -13   0   5      258.38      276.97     36.33 o
 -11   0   5       59.83       34.13      9.75 o
  -9   0   5     3342.09     3455.37     49.97 o
  -7   0   5    11672.33    12152.83    166.79 o
  -5   0   5     6396.89     7674.92     79.84 o
  -3   0   5     6821.05     6737.91     70.16 o
  -1   0   5     9750.35    10338.78     99.04 o
   1   0   5     9104.80     9513.75     87.91 o
   3   0   5     2297.45     2177.67     39.05 o
   5   0   5     6466.99     6535.61     91.89 o
   7   0   5      172.24      163.30     27.74 o
   9   0   5      604.00      524.60     76.32 o
 -15   1   5      374.39      408.13     40.33 o
 -14   1   5      158.01      151.19     21.84 o
 -13   1   5      218.27      186.73     24.75 o
 -12   1   5      155.79      149.24     14.43 o
 -11   1   5       56.77       33.55      8.72 o
 -10   1   5      435.68      494.12     16.75 o
  -9   1   5     3894.74     3914.85     45.93 o
  -8   1   5        4.80        2.08      3.00 o
  -7   1   5      995.22     1062.88     16.75 o
  -6   1   5      192.89      157.94      7.14 o
  -5   1   5    40588.49    43864.32    245.74 o
  -4   1   5     4886.97     5101.04     47.67 o
  -3   1   5       82.93      108.14      9.05 o
  -2   1   5      876.34      837.00     15.76 o
  -1   1   5     2402.40     2288.26     26.28 o
   0   1   5      837.20      882.07     15.44 o
   1   1   5        1.52        0.00      3.07 o
   2   1   5     3423.18     3454.57     34.23 o
   3   1   5     3483.68     3490.78     36.04 o
   4   1   5        0.09        8.63      4.63 o
   5   1   5     1750.77     1789.29     31.75 o
   6   1   5        1.06        0.00      4.87 o
   7   1   5      974.32      915.85     31.25 o
   8   1   5      141.35      105.62     18.39 o
   9   1   5      107.40      142.51     21.76 o
  10   1   5        2.97       27.80     26.62 o
 -15   2   5      289.05      318.16     36.31 o
 -14   2   5      109.92      145.27     36.31 o
 -13   2   5     1106.84     1119.67     37.21 o
 -12   2   5      688.84      725.27     26.63 o
 -11   2   5      205.12      184.69     14.84 o
 -10   2   5      546.42      561.14     23.28 o
  -9   2   5     3070.41     3008.98     39.68 o
  -8   2   5       27.55       27.31      4.94 o
  -7   2   5       32.14       13.19      3.52 o
  -6   2   5     2768.57     3013.15     37.38 o
  -5   2   5     3430.59     3559.45     32.18 o
  -4   2   5     1840.75     2240.52     24.49 o
  -3   2   5     3639.20     3324.25     29.17 o
  -2   2   5     1623.35     1456.08     18.40 o
  -1   2   5     3426.50     3943.47     37.17 o
   0   2   5     1961.50     1971.39     24.13 o
   1   2   5     4674.11     4567.60     47.68 o
   2   2   5      136.72      117.70      7.58 o
   3   2   5      324.20      298.32     13.03 o
   4   2   5      316.68      286.51     16.80 o
   5   2   5     1913.67     1775.30     29.60 o
   6   2   5      257.33      272.30     18.59 o
   7   2   5      601.81      589.92     27.00 o
   8   2   5       17.15       13.27      9.70 o
   9   2   5      299.87      317.90     31.28 o
  10   2   5       20.59        0.00     19.79 o
 -15   3   5      365.79      318.78     42.79 o
 -14   3   5        6.14        4.57     11.21 o
 -13   3   5      677.59      706.92     29.36 o
 -12   3   5        7.30       11.56      8.30 o
 -11   3   5      317.94      278.10     17.68 o
 -10   3   5     1173.16     1264.74     30.51 o
  -9   3   5     3492.62     3420.42     94.88 o
  -8   3   5        1.15        2.61      3.50 o
  -7   3   5      560.64      526.01     15.30 o
  -6   3   5      103.40      115.93      7.80 o
  -5   3   5    16549.98    16623.85    109.00 o
  -4   3   5      466.28      477.55     12.51 o
  -3   3   5      165.97      137.30      7.93 o
  -2   3   5      548.08      596.31     11.48 o
  -1   3   5     2167.90     1767.75     21.87 o
   0   3   5     2834.94     2906.71     30.51 o
   1   3   5      965.74      870.87     16.61 o
   2   3   5        0.72        1.38      3.30 o
   3   3   5     1107.31     1047.33     29.80 o
   4   3   5       41.14       38.41      6.87 o
   5   3   5     3099.88     2995.88     63.72 o
   6   3   5       15.90        9.77      7.95 o
   7   3   5      365.44      417.80     26.73 o
   8   3   5       22.42       18.32     13.92 o
   9   3   5      119.13      133.90     24.14 o
  10   3   5       17.04       13.65     45.35 o
 -14   4   5       85.08       77.36     18.06 o
 -13   4   5     1120.25     1188.86     38.79 o
 -12   4   5        1.11       19.61      8.77 o
 -11   4   5      513.59      535.36     23.61 o
 -10   4   5       39.39       29.33      8.43 o
  -9   4   5     2863.12     2882.83     41.26 o
  -8   4   5       11.86       18.78      4.70 o
  -7   4   5     2591.00     2556.76     27.49 o
  -6   4   5      576.38      645.85     19.93 o
  -5   4   5     5248.99     5204.99     41.83 o
  -4   4   5     9589.18    10382.53     79.08 o
  -3   4   5     1340.98     1147.17     19.66 o
  -2   4   5       12.70       28.06      4.84 o
  -1   4   5     1137.78     1114.57     17.43 o
   0   4   5        2.69        0.00      3.37 o
   1   4   5     2405.90     2206.15     31.38 o
   2   4   5      224.45      210.60     11.04 o
   3   4   5       33.07       63.45      6.56 o
   4   4   5      576.59      591.07     21.03 o
   5   4   5     2586.53     2726.37     44.71 o
   6   4   5      636.00      649.37     27.09 o
   7   4   5       27.75       40.80     10.60 o
   8   4   5       73.83       70.90     13.22 o
   9   4   5      128.46      119.36     16.16 o
  10   4   5        1.15       10.56     16.22 o
 -14   5   5       10.45        2.72     10.53 o
 -13   5   5      201.00      207.80     22.93 o
 -12   5   5      110.29      134.57     18.12 o
 -11   5   5      147.88      172.51     17.43 o
 -10   5   5     2008.68     2014.48     40.43 o
  -9   5   5     7464.52     7420.56     86.86 o
  -8   5   5     1014.77      969.42     29.31 o
  -7   5   5       21.32       22.97      5.71 o
  -6   5   5       44.68       84.53      6.64 o
  -5   5   5     8614.46     8559.59     71.40 o
  -4   5   5      263.02      224.42     10.41 o
  -3   5   5      715.94      662.29     15.68 o
  -2   5   5      262.22      338.86     12.23 o
  -1   5   5     3176.10     2953.59     39.85 o
   0   5   5     2978.13     3158.38     33.20 o
   1   5   5      984.33     1015.93     17.54 o
   2   5   5       28.37       31.79      5.07 o
   3   5   5     1025.00     1035.63     29.33 o
   4   5   5     1074.43      982.19     25.54 o
   5   5   5      211.89      261.22     18.24 o
   6   5   5      661.92      644.07     25.23 o
   7   5   5      683.28      629.21     28.90 o
   8   5   5        7.14       11.26      9.44 o
   9   5   5       88.33       69.71     14.34 o
 -14   6   5      279.97      288.36     31.79 o
 -13   6   5      273.93      264.90     26.08 o
 -12   6   5       97.90       99.37     20.10 o
 -11   6   5      389.08      380.05     24.58 o
 -10   6   5     1631.11     1531.55     40.57 o
  -9   6   5       16.89        9.61      7.32 o
  -8   6   5        6.62        3.08      5.97 o
  -7   6   5     1038.28      993.13     22.37 o
  -6   6   5     4384.89     4301.39     48.59 o
  -5   6   5      782.88      747.23     17.34 o
  -4   6   5     1363.29     1229.73     24.96 o
  -3   6   5     4101.63     3994.70     55.57 o
  -2   6   5        3.99       14.24      4.65 o
  -1   6   5       22.74       13.03      4.19 o
   0   6   5      729.66      739.70     15.90 o
   1   6   5     3265.73     3240.89     33.12 o
   2   6   5      770.77      731.56     19.89 o
   3   6   5       31.21       14.74      5.89 o
   4   6   5      743.97      720.08     26.63 o
   5   6   5     1943.88     1909.22     49.17 o
   6   6   5       20.83       19.55      8.50 o
   7   6   5       24.75       16.96     10.37 o
   8   6   5      259.12      272.22     21.99 o
   9   6   5      121.72       89.11     16.27 o
 -14   7   5       75.62       69.73     25.05 o
 -13   7   5       91.24      125.85     19.59 o
 -12   7   5      392.62      362.21     29.05 o
 -11   7   5       99.50       76.70     15.47 o
 -10   7   5      684.81      657.88     44.61 o
  -9   7   5     2863.01     2787.99     54.90 o
  -8   7   5     1619.66     1572.63     39.14 o
  -7   7   5       21.35       36.58      7.72 o
  -6   7   5       15.46       15.85      5.77 o
  -5   7   5     3402.30     3342.14     39.03 o
  -4   7   5     1421.89     1409.93     24.50 o
  -3   7   5      197.29      223.87     11.41 o
  -2   7   5      105.56       99.18      8.63 o
  -1   7   5     2888.28     2860.91     33.12 o
   0   7   5     2224.33     2219.81     28.49 o
   1   7   5      187.41      217.29     10.57 o
   2   7   5       24.64       31.84      6.66 o
   3   7   5      496.71      511.72     20.16 o
   4   7   5     3006.29     3036.31     47.57 o
   5   7   5        0.34        0.00      6.41 o
   6   7   5      541.92      535.97     24.22 o
   7   7   5      754.59      830.15     33.22 o
   8   7   5       24.86       15.53     11.44 o
   9   7   5       84.42       86.91     32.72 o
 -13   8   5      879.10      896.22     51.40 o
 -12   8   5       22.80       20.00     11.51 o
 -11   8   5      400.66      400.27     34.38 o
 -10   8   5      233.72      255.35     21.28 o
  -9   8   5      817.85      810.77     32.04 o
  -8   8   5     1348.90     1408.31     38.63 o
  -7   8   5      175.32      173.06     16.32 o
  -6   8   5      845.64      824.01     35.94 o
  -5   8   5      489.62      479.23     17.62 o
  -4   8   5     3987.72     3908.60     44.07 o
  -3   8   5      502.93      461.14     15.76 o
  -2   8   5     1101.46     1049.22     21.90 o
  -1   8   5       13.96        4.93      5.02 o
   0   8   5     1415.38     1374.07     25.39 o
   1   8   5      546.81      477.00     16.22 o
   2   8   5       43.02       38.49      7.21 o
   3   8   5       25.17       39.73      9.34 o
   4   8   5      253.71      271.21     18.86 o
   5   8   5      653.75      726.68     29.47 o
   6   8   5        1.78        5.77      7.82 o
   7   8   5        6.41        0.00      8.68 o
   8   8   5      370.75      375.35     26.25 o
 -13   9   5      188.97      193.96     60.99 o
 -12   9   5      240.87      253.24     23.98 o
 -11   9   5      512.06      489.61     39.06 o
 -10   9   5      204.20      210.98     20.77 o
  -9   9   5     1016.20     1146.81     37.32 o
  -8   9   5       21.28        9.37      8.29 o
  -7   9   5      304.06      264.11     19.77 o
  -6   9   5       16.91        5.86      6.28 o
  -5   9   5      547.59      546.63     22.13 o
  -4   9   5     1407.76     1470.27     28.40 o
  -3   9   5      629.24      643.19     19.13 o
  -2   9   5     1885.18     1850.46     31.45 o
  -1   9   5     1527.71     1418.79     26.50 o
   0   9   5     2892.93     2916.64     38.83 o
   1   9   5       44.31       28.35      8.42 o
   2   9   5      371.50      394.42     26.60 o
   3   9   5      470.28      471.01     26.75 o
   4   9   5      365.79      342.23     21.19 o
   5   9   5        5.01        5.21      7.86 o
   6   9   5      171.29      137.76     20.89 o
   7   9   5      465.14      443.84     27.24 o
   8   9   5        5.72       17.47     16.63 o
 -12  10   5        6.50        0.53     12.89 o
 -11  10   5      545.30      539.18     36.63 o
 -10  10   5      613.48      587.50     31.66 o
  -9  10   5       66.19       57.07     12.59 o
  -8  10   5      212.40      190.78     24.01 o
  -7  10   5      187.11      166.70     17.06 o
  -6  10   5      734.29      738.23     32.45 o
  -5  10   5      689.98      669.34     25.19 o
  -4  10   5     1323.26     1259.19     31.47 o
  -3  10   5      423.27      442.88     17.17 o
  -2  10   5     1778.20     1773.03     33.95 o
  -1  10   5       13.13       22.95      6.50 o
   0  10   5     1172.82     1145.94     31.26 o
   1  10   5     2450.15     2287.75     48.35 o
   2  10   5       58.06       53.11     11.86 o
   3  10   5      291.98      274.50     22.27 o
   4  10   5       65.95       88.85     17.67 o
   5  10   5      230.66      240.29     22.82 o
   6  10   5       19.00        4.64     12.04 o
   7  10   5       81.69       59.29     14.76 o
   8  10   5       78.69       60.91     20.36 o
 -12  11   5      796.81      819.25     53.33 o
 -11  11   5       15.27       25.05     12.52 o
 -10  11   5       42.77       32.20     12.41 o
  -9  11   5      643.15      634.86     32.99 o
  -8  11   5      922.83      917.57     52.25 o
  -7  11   5      373.22      379.68     27.92 o
  -6  11   5        1.13        0.00      8.10 o
  -5  11   5      125.81      105.99     13.01 o
  -4  11   5      428.86      420.23     21.36 o
  -3  11   5      671.42      652.54     24.67 o
  -2  11   5      616.13      611.40     19.96 o
  -1  11   5      624.79      642.74     25.39 o
   0  11   5      982.44      990.61     30.20 o
   1  11   5       65.54       56.13     12.25 o
   2  11   5      853.29      826.46     33.86 o
   3  11   5      217.17      238.73     22.05 o
   4  11   5      724.62      684.79     33.88 o
   5  11   5        3.59        0.00      9.49 o
   6  11   5      131.10      145.71     19.85 o
   7  11   5       10.56       48.28     22.98 o
 -11  12   5      188.03      155.14     35.60 o
 -10  12   5     1196.92     1122.85     44.49 o
  -9  12   5       36.94       17.90     11.60 o
  -8  12   5      224.03      209.68     20.74 o
  -7  12   5      102.86      101.34     15.07 o
  -6  12   5     1204.29     1275.17     44.21 o
  -5  12   5        1.12        6.91      7.85 o
  -4  12   5      168.20      163.51     17.62 o
  -3  12   5       85.21       92.52     12.89 o
  -2  12   5       44.19       49.60     10.72 o
  -1  12   5       34.32       26.14      9.28 o
   0  12   5      463.80      431.95     23.31 o
   1  12   5       36.03       31.04     11.12 o
   2  12   5       10.53       19.40      9.83 o
   3  12   5      107.65       79.25     15.08 o
   4  12   5      381.91      390.70     28.20 o
   5  12   5       21.81       10.78     11.31 o
   6  12   5        0.63        0.00     17.44 o
 -10  13   5       26.40        0.00     14.69 o
  -9  13   5       49.25       17.62     11.29 o
  -8  13   5      212.83      284.94     24.96 o
  -7  13   5       38.12       16.82     11.22 o
  -6  13   5       44.37       41.64     12.15 o
  -5  13   5      133.94      146.26     15.90 o
  -4  13   5      244.11      283.80     21.01 o
  -3  13   5       62.24       46.31     13.01 o
  -2  13   5      175.32      160.31     21.30 o
  -1  13   5      480.49      503.88     25.34 o
   0  13   5      750.54      813.61     31.14 o
   1  13   5        0.77       12.74      9.49 o
   2  13   5      583.54      603.53     32.00 o
   3  13   5       39.70       45.03     13.03 o
   4  13   5       42.55       69.31     14.69 o
   5  13   5        9.56        0.00     12.58 o
  -9  14   5        0.36       24.82     20.23 o
  -8  14   5      109.48      111.10     31.72 o
  -7  14   5       81.74       69.97     15.03 o
  -6  14   5      381.43      451.66     29.13 o
  -5  14   5       15.35        6.54      9.81 o
  -4  14   5      230.20      284.03     20.96 o
  -3  14   5      244.57      243.27     25.65 o
  -2  14   5     1442.61     1394.28     49.84 o
  -1  14   5       53.33       42.97     15.05 o
   0  14   5      294.41      347.85     25.45 o
   1  14   5      166.97      146.62     18.51 o
   2  14   5      207.34      223.44     22.95 o
   3  14   5        0.07        3.82     10.34 o
   4  14   5        4.21        0.00     12.17 o
   5  14   5       75.69       49.58     27.63 o
  -8  15   5      126.68      127.27     28.44 o
  -7  15   5       22.55        7.68     12.49 o
  -6  15   5       36.00       29.41     13.01 o
  -5  15   5        0.89        4.40      9.79 o
  -4  15   5      366.62      369.30     44.08 o
  -3  15   5       50.60       55.60     14.99 o
  -2  15   5      621.11      686.35     65.90 o
  -1  15   5       86.28       89.37     18.02 o
   0  15   5      884.59      904.77     51.77 o
   1  15   5       17.08       10.39     11.78 o
   2  15   5      289.07      303.45     29.84 o
   3  15   5      120.63      114.74     20.57 o
  -7  16   5       33.41       13.55     18.80 o
  -6  16   5      291.30      345.26     43.78 o
  -5  16   5        6.26       10.89     18.46 o
  -4  16   5       70.90       30.79     34.25 o
  -3  16   5        1.14        0.00     12.82 o
  -2  16   5      274.87      263.41     27.65 o
  -1  16   5        2.23        3.06     13.53 o
   0  16   5      283.63      277.95     40.71 o
   1  16   5        3.44        0.00     18.16 o
   2  16   5       48.88       60.63     19.16 o
  -4  17   5       97.39       73.59     39.57 o
  -3  17   5        9.68        0.00     19.37 o
  -2  17   5      249.76      199.56     38.17 o
  -1  17   5        5.93       24.94     31.64 o
 -14   0   6      179.91      127.31     42.75 o
 -12   0   6       83.04      125.28     34.15 o
 -10   0   6      430.53      465.96     22.98 o
  -8   0   6     4338.99     4211.78    222.60 o
  -6   0   6      236.62      233.76     13.16 o
  -4   0   6    18059.76    18729.69    158.93 o
  -2   0   6     1233.37     1267.55     24.51 o
   0   0   6       20.72       85.02      9.06 o
   2   0   6      361.99      414.20     18.99 o
   4   0   6     3661.02     3883.20     60.01 o
   6   0   6     3169.99     3114.85     65.69 o
   8   0   6      269.51      278.91     40.56 o
 -15   1   6        5.85        0.00     15.61 o
 -14   1   6      291.61      398.47     43.21 o
 -13   1   6        0.34        7.39     10.03 o
 -12   1   6      649.52      640.32     25.04 o
 -11   1   6      162.57      143.75     11.44 o
 -10   1   6     1818.54     1652.10     96.22 o
  -9   1   6      145.90      162.06     11.78 o
  -8   1   6      795.20      766.69     15.38 o
  -7   1   6      268.26      265.00      9.95 o
  -6   1   6     9336.86     8999.22     65.83 o
  -5   1   6      108.42      151.30      7.44 o
  -4   1   6     1306.14     1306.84     18.27 o
  -3   1   6        0.75        5.39      3.19 o
  -2   1   6     5295.02     5243.28     63.36 o
  -1   1   6       63.86       85.92      5.99 o
   0   1   6      138.87      195.38      8.86 o
   1   1   6        4.44        0.44      3.42 o
   2   1   6     4132.29     4234.53     41.16 o
   3   1   6       35.24       43.33      6.33 o
   4   1   6      282.59      268.47     13.78 o
   5   1   6      780.97      801.84     25.09 o
   6   1   6     2878.65     2755.79     51.53 o
   7   1   6       45.67       41.26     11.73 o
   8   1   6      152.68      137.09     21.08 o
   9   1   6       21.78       44.70     21.44 o
 -15   2   6       57.21       49.58     19.64 o
 -14   2   6      100.93      122.64     36.09 o
 -13   2   6        1.49       10.47      9.43 o
 -12   2   6      793.38      827.58     27.56 o
 -11   2   6      378.40      409.31     22.21 o
 -10   2   6      595.66      589.83     17.78 o
  -9   2   6       56.37       60.06      6.26 o
  -8   2   6     1587.87     1460.78     24.00 o
  -7   2   6       81.40       51.67      5.18 o
  -6   2   6      266.42      313.98     10.45 o
  -5   2   6        0.66        0.00      2.51 o
  -4   2   6     5516.82     5355.52     61.04 o
  -3   2   6      181.50      191.47      7.96 o
  -2   2   6       76.96       49.33      5.23 o
  -1   2   6       46.72       54.44      5.57 o
   0   2   6      809.00      678.67     14.22 o
   1   2   6      300.50      294.39     13.02 o
   2   2   6     1125.69     1143.04     23.12 o
   3   2   6       74.75       93.01      8.11 o
   4   2   6     1419.50     1349.23     27.69 o
   5   2   6        7.11        1.72      5.54 o
   6   2   6     2511.80     2634.19     51.17 o
   7   2   6      235.69      205.30     19.03 o
   8   2   6      101.93      112.10     15.49 o
   9   2   6        1.55        4.07     14.95 o
 -15   3   6        8.43        2.56     20.80 o
 -14   3   6      761.06      748.01     44.60 o
 -13   3   6       11.16        0.00     10.23 o
 -12   3   6      165.27      229.82     21.77 o
 -11   3   6      222.82      237.37     18.39 o
 -10   3   6     2208.62     2049.52     38.89 o
  -9   3   6       58.62       56.28      7.28 o
  -8   3   6      809.12      836.80     21.33 o
  -7   3   6       99.90      110.85      9.37 o
  -6   3   6     9434.30     9333.46     64.87 o
  -5   3   6      465.79      388.46     11.03 o
  -4   3   6      675.69      677.83     12.44 o
  -3   3   6     1532.87     1540.86     22.84 o
  -2   3   6     7253.46     7152.10     53.07 o
  -1   3   6     1824.43     2086.89     26.18 o
   0   3   6      821.38      900.38     16.41 o
   1   3   6      235.27      287.76     11.03 o
   2   3   6     2214.71     2329.70     33.64 o
   3   3   6      380.42      383.26     15.83 o
   4   3   6       84.65       96.19      9.78 o
   5   3   6      490.96      509.07     21.85 o
   6   3   6     1197.42     1121.87     33.92 o
   7   3   6      103.48      134.30     16.12 o
   8   3   6        2.78       14.98     10.23 o
   9   3   6        3.15        0.00     17.17 o
 -15   4   6       19.87       44.17     22.08 o
 -14   4   6      235.99      258.88     25.40 o
 -13   4   6       88.80       91.83     21.03 o
 -12   4   6      435.16      453.44     29.06 o
 -11   4   6       18.45       15.82     11.46 o
 -10   4   6        3.46        9.61      6.89 o
  -9   4   6      195.68      226.65     17.13 o
  -8   4   6     4412.05     4611.27     44.27 o
  -7   4   6     1824.83     1781.75     26.26 o
  -6   4   6      233.71      228.48     11.48 o
  -5   4   6     1194.74     1241.10     21.93 o
  -4   4   6    11490.01    11381.34     81.47 o
  -3   4   6      120.82      123.80      8.66 o
  -2   4   6       16.59       39.91      4.61 o
  -1   4   6     1644.05     1703.61     23.65 o
   0   4   6      307.57      254.33     10.02 o
   1   4   6      396.78      447.61     16.67 o
   2   4   6      435.03      424.86     13.83 o
   3   4   6      405.25      398.52     15.28 o
   4   4   6        6.49       12.03      6.86 o
   5   4   6      974.03     1094.56     29.32 o
   6   4   6      234.81      241.57     19.59 o
   7   4   6       68.78       72.05     13.11 o
   8   4   6      205.83      190.80     19.87 o
   9   4   6        4.22        0.00     18.79 o
 -14   5   6      443.61      431.67     32.11 o
 -13   5   6        1.61        1.91     10.56 o
 -12   5   6      578.44      613.81     33.28 o
 -11   5   6      454.17      495.35     41.41 o
 -10   5   6      700.70      715.14     28.07 o
  -9   5   6       56.31       29.41      8.37 o
  -8   5   6     1285.73     1363.19     30.54 o
  -7   5   6       22.82       23.68      5.37 o
  -6   5   6     9074.42     9071.98     72.22 o
  -5   5   6     2636.48     2652.53     36.78 o
  -4   5   6      407.41      409.64     14.02 o
  -3   5   6      448.16      505.21     15.11 o
  -2   5   6     3700.16     3691.17     41.10 o
  -1   5   6      422.94      381.98     14.09 o
   0   5   6       77.61       65.96      7.11 o
   1   5   6      104.84       68.23      6.57 o
   2   5   6      829.79      801.76     17.59 o
   3   5   6      473.74      463.18     24.29 o
   4   5   6      170.21      166.04     13.95 o
   5   5   6      577.57      575.30     23.92 o
   6   5   6      295.17      299.48     21.48 o
   7   5   6       78.11       60.06     13.07 o
   8   5   6       10.78       16.50     11.13 o
   9   5   6       44.26       60.91     19.70 o
 -14   6   6       31.26       40.62     16.16 o
 -13   6   6       28.15       16.37     11.90 o
 -12   6   6      173.96      222.82     22.73 o
 -11   6   6      573.77      600.57     29.21 o
 -10   6   6       48.82       43.11     11.72 o
  -9   6   6      842.87      799.92     28.46 o
  -8   6   6     2687.52     2736.99     50.47 o
  -7   6   6     2719.94     2769.56     39.90 o
  -6   6   6      365.82      365.84     14.26 o
  -5   6   6      412.24      482.36     15.75 o
  -4   6   6     3818.02     3665.50     41.77 o
  -3   6   6     1632.78     1730.60     27.68 o
  -2   6   6        1.53        0.00      4.44 o
  -1   6   6       28.81       13.74      5.08 o
   0   6   6     2056.62     1814.17     30.94 o
   1   6   6      384.92      477.04     16.56 o
   2   6   6     1086.10     1045.91     28.29 o
   3   6   6      100.11      123.97     11.81 o
   4   6   6      147.12      163.75     13.77 o
   5   6   6      154.98      138.64     16.65 o
   6   6   6      705.33      762.23     35.80 o
   7   6   6       64.03       31.98     11.05 o
   8   6   6      195.02      227.12     23.35 o
 -14   7   6      112.09      120.85     26.36 o
 -13   7   6       59.73       38.78     14.09 o
 -12   7   6      213.47      239.84     23.54 o
 -11   7   6       42.79       42.81     11.77 o
 -10   7   6     1392.83     1419.52     40.41 o
  -9   7   6      211.68      193.49     34.64 o
  -8   7   6       88.66       70.78     10.87 o
  -7   7   6       31.94       41.96      8.19 o
  -6   7   6     2874.96     2714.24     37.00 o
  -5   7   6     1505.33     1433.69     34.38 o
  -4   7   6       64.63       96.06      9.00 o
  -3   7   6      153.44      134.02     10.09 o
  -2   7   6     2084.50     1911.33     30.38 o
  -1   7   6      145.02      137.55     10.41 o
   0   7   6      261.94      252.25     13.18 o
   1   7   6      152.94      140.24     11.77 o
   2   7   6     2749.29     2742.75     47.93 o
   3   7   6        1.61        0.00      7.11 o
   4   7   6      451.89      466.19     23.47 o
   5   7   6      496.61      507.77     28.93 o
   6   7   6      647.35      652.29     30.03 o
   7   7   6       11.72       22.83     10.90 o
   8   7   6        2.90        3.68     15.49 o
 -13   8   6      193.32      232.12     28.28 o
 -12   8   6      415.17      429.43     28.92 o
 -11   8   6      173.97      145.37     17.85 o
 -10   8   6      610.52      619.02     30.51 o
  -9   8   6       10.85        9.37      8.95 o
  -8   8   6     2132.39     2157.94     52.61 o
  -7   8   6     2204.05     2187.43     41.90 o
  -6   8   6        2.91        0.00      6.05 o
  -5   8   6      794.21      765.99     20.15 o
  -4   8   6      609.36      549.23     18.03 o
  -3   8   6        4.72        8.64      5.09 o
  -2   8   6      196.68      192.56     12.19 o
  -1   8   6     1365.22     1403.33     26.86 o
   0   8   6     1431.86     1401.20     26.87 o
   1   8   6      142.48      139.44     13.85 o
   2   8   6      230.90      215.97     20.86 o
   3   8   6     1950.57     1979.70     49.18 o
   4   8   6      277.31      293.84     23.04 o
   5   8   6      206.76      188.40     17.72 o
   6   8   6      115.09      121.82     16.50 o
   7   8   6      125.12       83.93     19.60 o
   8   8   6      103.01      113.16     29.98 o
 -13   9   6       31.73       46.84     21.74 o
 -12   9   6      825.97      854.29     38.60 o
 -11   9   6      324.90      279.35     24.08 o
 -10   9   6      849.89      868.76     36.41 o
  -9   9   6      343.30      372.70     33.93 o
  -8   9   6        1.50        0.00      7.66 o
  -7   9   6      442.31      468.48     24.22 o
  -6   9   6       77.77       59.97      9.76 o
  -5   9   6      375.10      345.56     16.97 o
  -4   9   6       13.82       16.79      6.17 o
  -3   9   6      910.69      885.37     22.01 o
  -2   9   6     2536.39     2501.50     37.10 o
  -1   9   6      305.64      296.62     14.79 o
   0   9   6        0.33        5.80      6.66 o
   1   9   6     1583.04     1597.96     37.60 o
   2   9   6     1346.46     1341.32     39.92 o
   3   9   6       58.43       51.96     12.07 o
   4   9   6       13.59       10.24      9.84 o
   5   9   6      468.15      478.58     29.88 o
   6   9   6      119.16      108.63     16.73 o
   7   9   6       12.56        0.00     17.59 o
 -12  10   6      400.18      441.45     41.63 o
 -11  10   6     1263.11     1333.44     44.46 o
 -10  10   6       23.50       19.63     10.14 o
  -9  10   6        2.51        6.90      8.56 o
  -8  10   6      389.90      384.41     25.42 o
  -7  10   6      977.42      940.20     33.83 o
  -6  10   6       45.37       49.54      9.87 o
  -5  10   6      718.17      723.74     36.93 o
  -4  10   6      653.84      610.31     21.10 o
  -3  10   6       20.17       13.40      6.67 o
  -2  10   6      328.89      325.43     15.78 o
  -1  10   6     1789.78     1774.10     35.17 o
   0  10   6     1922.49     1891.00     45.47 o
   1  10   6      441.33      477.73     33.02 o
   2  10   6       32.75       52.09     12.60 o
   3  10   6      388.63      360.22     25.86 o
   4  10   6       15.43        0.10      9.93 o
   5  10   6      255.74      242.42     23.53 o
   6  10   6       35.22       15.02     11.74 o
   7  10   6        3.36        0.00     18.57 o
 -12  11   6      216.35      228.49     58.36 o
 -11  11   6       32.12       14.09     11.55 o
 -10  11   6      748.50      734.69     36.64 o
  -9  11   6     1031.52     1057.04     39.57 o
  -8  11   6      136.58      119.48     16.39 o
  -7  11   6      808.88      766.89     35.60 o
  -6  11   6      162.12      165.62     18.81 o
  -5  11   6      324.67      340.08     22.57 o
  -4  11   6      139.41      126.59     13.37 o
  -3  11   6     1075.67     1057.04     25.83 o
  -2  11   6     1005.16      960.89     24.53 o
  -1  11   6      176.48      153.62     15.71 o
   0  11   6       24.87       24.59     10.77 o
   1  11   6      256.02      275.81     22.82 o
   2  11   6       94.81       81.74     14.64 o
   3  11   6       43.01       41.94     15.94 o
   4  11   6       21.43        2.65     10.47 o
   5  11   6       86.65      132.41     18.67 o
   6  11   6        5.82       28.52     17.19 o
 -11  12   6     1191.21     1149.76     61.70 o
 -10  12   6      347.67      381.92     29.24 o
  -9  12   6      238.84      243.47     23.13 o
  -8  12   6      863.76      919.78     38.58 o
  -7  12   6      528.36      541.05     29.94 o
  -6  12   6        3.08        8.53      8.42 o
  -5  12   6      289.97      337.48     21.79 o
  -4  12   6      183.58      205.23     17.26 o
  -3  12   6       36.25       48.91     12.41 o
  -2  12   6      109.39      103.65     13.87 o
  -1  12   6      834.00      823.20     41.51 o
   0  12   6       18.09        4.11     11.00 o
   1  12   6        4.56        0.00      9.29 o
   2  12   6       86.88      108.71     16.09 o
   3  12   6      305.85      362.65     27.66 o
   4  12   6        2.14        4.70      9.76 o
   5  12   6       25.73       33.77     17.43 o
 -10  13   6      137.55      182.05     54.82 o
  -9  13   6      662.99      662.89     36.68 o
  -8  13   6       12.84       14.43     11.65 o
  -7  13   6      211.42      254.36     23.29 o
  -6  13   6      231.27      266.23     23.51 o
  -5  13   6      284.81      299.01     21.31 o
  -4  13   6      503.23      470.42     25.42 o
  -3  13   6      111.01      129.46     19.05 o
  -2  13   6      205.78      242.54     24.93 o
  -1  13   6      474.59      465.14     25.52 o
   0  13   6      250.76      212.98     25.07 o
   1  13   6      530.22      545.69     31.73 o
   2  13   6      197.02      211.62     22.19 o
   3  13   6        1.99        1.96     10.99 o
   4  13   6       12.16        0.00     12.23 o
  -9  14   6      176.57      257.04     61.91 o
  -8  14   6       90.24       74.50     15.24 o
  -7  14   6       95.22       96.32     16.48 o
  -6  14   6        0.10        0.00      9.95 o
  -5  14   6       26.39       17.31      9.60 o
  -4  14   6       79.58       91.54     17.39 o
  -3  14   6      268.46      246.28     25.56 o
  -2  14   6      105.32      109.18     19.32 o
  -1  14   6     1140.69     1076.07     46.88 o
   0  14   6      156.63      112.68     20.92 o
   1  14   6      397.74      407.75     36.15 o
   2  14   6       37.19       20.75     12.88 o
   3  14   6      574.95      611.98     45.19 o
  -8  15   6       18.96        0.00     18.07 o
  -7  15   6      286.08      259.68     32.15 o
  -6  15   6       23.79       24.56     12.65 o
  -5  15   6      220.10      219.15     30.49 o
  -4  15   6       12.60        4.44     17.71 o
  -3  15   6      285.87      290.47     54.57 o
  -2  15   6       84.33       67.47     22.53 o
  -1  15   6      597.92      577.18     44.43 o
   0  15   6       28.45       11.30     24.51 o
   1  15   6      594.40      566.49     36.89 o
   2  15   6       32.50       24.55     19.54 o
  -6  16   6       14.31       34.90     32.61 o
  -5  16   6      177.92      186.40     50.24 o
  -4  16   6       15.41        0.00     26.99 o
  -3  16   6       24.09       55.52     22.07 o
  -2  16   6        5.38        8.71     17.74 o
  -1  16   6      536.04      523.87     75.62 o
   0  16   6       24.81       54.29     37.63 o
 -13   0   7      129.08      151.29     27.14 o
 -11   0   7      168.50      165.08     16.72 o
  -9   0   7     1191.83     1217.98     31.19 o
  -7   0   7       56.25       67.32      9.39 o
  -5   0   7    14213.62    14742.70    146.03 o
  -3   0   7     1063.94     1089.79     26.15 o
  -1   0   7     7308.73     7276.56     76.98 o
   1   0   7      792.88      921.89     26.44 o
   3   0   7     2222.99     2121.64     44.11 o
   5   0   7      170.87      106.69     18.90 o
   7   0   7     2060.20     2088.84     87.02 o
 -15   1   7      503.99      442.95     48.49 o
 -14   1   7       17.88       58.20     20.80 o
 -13   1   7      207.61      200.96     28.14 o
 -12   1   7      355.10      429.23     25.91 o
 -11   1   7      925.35      900.76     25.63 o
 -10   1   7      189.57      210.76     12.06 o
  -9   1   7      230.28      245.61     11.33 o
  -8   1   7      839.23      870.91     20.16 o
  -7   1   7     5969.80     6052.43     47.11 o
  -6   1   7       17.11       19.99      3.80 o
  -5   1   7      220.45      270.38      9.93 o
  -4   1   7        3.17       11.35      3.49 o
  -3   1   7     7922.81     7818.92     57.85 o
  -2   1   7      138.10      149.19      8.77 o
  -1   1   7     2328.88     2324.78     27.47 o
   0   1   7      912.34      921.68     17.80 o
   1   1   7      267.18      248.55     11.22 o
   2   1   7       27.70       29.30      5.69 o
   3   1   7      113.18      135.99     13.05 o
   4   1   7      306.52      292.73     19.98 o
   5   1   7      110.68      120.59     14.69 o
   6   1   7      180.18      195.64     17.92 o
   7   1   7      212.82      257.74     24.02 o
   8   1   7       25.03        3.23     15.96 o
 -15   2   7        7.51       31.67     17.67 o
 -14   2   7       27.31       37.81     16.02 o
 -13   2   7     2005.76     2154.37     55.38 o
 -12   2   7       44.29       65.28     13.36 o
 -11   2   7       34.38       38.97     10.72 o
 -10   2   7      531.56      543.69     23.56 o
  -9   2   7     1208.31     1174.95     23.65 o
  -8   2   7       10.81       14.45      4.82 o
  -7   2   7        3.71        5.85      3.91 o
  -6   2   7      193.09      195.87      9.00 o
  -5   2   7     1215.05      952.38     26.49 o
  -4   2   7      231.50      231.08     12.33 o
  -3   2   7      791.97      738.14     19.56 o
  -2   2   7      122.17      148.67      9.02 o
  -1   2   7     2580.45     2544.06     32.68 o
   0   2   7      170.20      179.75      9.45 o
   1   2   7      960.29      856.29     23.31 o
   2   2   7      332.42      296.37     12.94 o
   3   2   7     1705.69     1717.26     35.01 o
   4   2   7        0.48        0.64      5.79 o
   5   2   7     1044.95      976.07     31.51 o
   6   2   7        0.22       12.38      8.77 o
   7   2   7      531.66      523.23     28.24 o
   8   2   7        3.20        8.13     13.78 o
 -15   3   7     1146.85     1144.40     67.69 o
 -14   3   7       31.74       35.55     12.77 o
 -13   3   7      346.00      317.90     31.20 o
 -12   3   7      273.06      261.73     22.92 o
 -11   3   7     3989.56     3903.08     63.92 o
 -10   3   7      182.36      199.21     16.27 o
  -9   3   7        3.95       13.48      5.18 o
  -8   3   7        0.85        0.00      3.60 o
  -7   3   7     3820.82     3506.56     40.59 o
  -6   3   7        0.97        0.00      4.49 o
  -5   3   7      339.23      332.36     12.92 o
  -4   3   7       13.51       14.68      4.47 o
  -3   3   7     2798.40     2607.51     34.74 o
  -2   3   7      596.32      642.68     14.85 o
  -1   3   7      125.09      135.40      8.69 o
   0   3   7      405.04      406.94     12.92 o
   1   3   7      221.17      178.92      9.97 o
   2   3   7       41.86       32.75      7.63 o
   3   3   7      787.88      707.64     19.98 o
   4   3   7        1.64        8.88      7.21 o
   5   3   7        2.79        0.48      8.28 o
   6   3   7      156.85      138.72     15.81 o
   7   3   7     1008.51     1061.43     37.74 o
   8   3   7       76.40      115.95     21.30 o
 -15   4   7       49.21       45.51     20.32 o
 -14   4   7      172.94      151.29     20.96 o
 -13   4   7     1546.39     1663.05     50.57 o
 -12   4   7        2.39       10.85      9.36 o
 -11   4   7       24.66       26.72      9.18 o
 -10   4   7      216.52      204.78     17.39 o
  -9   4   7     3622.05     3662.42     61.77 o
  -8   4   7      249.35      249.93     13.48 o
  -7   4   7      308.85      308.08     16.12 o
  -6   4   7      670.09      721.09     17.96 o
  -5   4   7     3897.44     3807.85     42.42 o
  -4   4   7      506.62      541.12     17.11 o
  -3   4   7       38.86       33.55      6.02 o
  -2   4   7     1517.12     1494.39     25.96 o
  -1   4   7     1893.48     1763.45     31.19 o
   0   4   7      813.72      860.08     18.97 o
   1   4   7       43.66       26.91      5.75 o
   2   4   7       45.15       32.99      8.73 o
   3   4   7     1723.34     1757.03     32.62 o
   4   4   7        1.25        1.56      6.69 o
   5   4   7      719.27      740.28     29.80 o
   6   4   7       74.29      117.80     15.33 o
   7   4   7      159.19      161.50     18.09 o
   8   4   7       57.92       20.68     13.61 o
 -14   5   7        2.71       17.19     12.45 o
 -13   5   7      431.48      472.16     31.98 o
 -12   5   7      706.32      668.56     34.47 o
 -11   5   7     2739.12     2626.01     54.22 o
 -10   5   7      465.37      479.48     25.09 o
  -9   5   7       68.27       61.57     11.32 o
  -8   5   7        5.54        3.15      5.58 o
  -7   5   7     4199.05     4327.03     48.03 o
  -6   5   7     1959.59     1941.93     32.91 o
  -5   5   7       36.12       32.41      6.15 o
  -4   5   7       82.04      121.55      9.43 o
  -3   5   7     4684.86     4519.72     48.35 o
  -2   5   7        1.57        1.63      4.58 o
  -1   5   7      114.17       93.81      9.00 o
   0   5   7       68.21       55.39      7.68 o
   1   5   7      821.80      787.38     25.29 o
   2   5   7      315.41      327.72     15.68 o
   3   5   7      125.29      129.21     13.79 o
   4   5   7      542.50      559.20     26.01 o
   5   5   7       72.03       75.96     11.80 o
   6   5   7      177.49      189.49     18.91 o
   7   5   7      292.74      298.81     35.49 o
   8   5   7      127.73      115.02     21.31 o
 -14   6   7      178.87      179.16     23.96 o
 -13   6   7      320.82      304.61     27.77 o
 -12   6   7      745.77      720.45     32.94 o
 -11   6   7      217.91      177.14     17.34 o
 -10   6   7      366.02      378.50     23.52 o
  -9   6   7      418.09      459.37     36.31 o
  -8   6   7     3125.97     3079.95     51.67 o
  -7   6   7     1406.03     1292.24     28.92 o
  -6   6   7       84.96       96.64      8.91 o
  -5   6   7     2085.10     1965.98     37.43 o
  -4   6   7     1273.49     1246.71     24.75 o
  -3   6   7     1311.96     1235.15     25.07 o
  -2   6   7      140.48      131.64     10.30 o
  -1   6   7     3673.97     3608.34     44.44 o
   0   6   7      121.21       93.33     12.37 o
   1   6   7      548.31      580.52     19.41 o
   2   6   7       33.70       21.65      9.10 o
   3   6   7     1797.34     1854.81     46.66 o
   4   6   7      115.63      111.06     15.44 o
   5   6   7      605.52      635.34     32.27 o
   6   6   7       61.22       79.49     17.02 o
   7   6   7       90.67      110.03     19.56 o
 -14   7   7       44.22       25.27     19.17 o
 -13   7   7      378.19      326.55     28.72 o
 -12   7   7      539.54      554.28     30.72 o
 -11   7   7      187.25      167.06     18.21 o
 -10   7   7      305.12      284.11     21.52 o
  -9   7   7        9.50        6.61      7.87 o
  -8   7   7        2.77        2.62      6.43 o
  -7   7   7     1384.38     1301.11     28.87 o
  -6   7   7     1847.56     1731.27     30.36 o
  -5   7   7      553.12      518.47     17.67 o
  -4   7   7       15.39       10.27      5.31 o
  -3   7   7     3790.01     3580.23     55.21 o
  -2   7   7       24.89       33.59      6.94 o
  -1   7   7      399.84      400.70     16.48 o
   0   7   7      636.82      565.72     20.96 o
   1   7   7      612.19      605.40     24.91 o
   2   7   7      296.72      315.45     29.51 o
   3   7   7      434.60      491.91     27.97 o
   4   7   7      642.26      595.75     31.24 o
   5   7   7        3.70        0.00      9.46 o
   6   7   7      236.13      166.88     22.76 o
   7   7   7      229.88      174.18     39.75 o
 -13   8   7       90.22       83.37     23.72 o
 -12   8   7      111.12       74.44     19.32 o
 -11   8   7      403.54      398.49     34.57 o
 -10   8   7     1001.53     1084.49     37.87 o
  -9   8   7      240.95      267.97     21.23 o
  -8   8   7       47.06       59.15     11.32 o
  -7   8   7        1.22        9.03      6.61 o
  -6   8   7      500.34      490.72     18.18 o
  -5   8   7     1586.35     1541.46     29.26 o
  -4   8   7      123.66      142.76     11.16 o
  -3   8   7      723.34      695.59     20.62 o
  -2   8   7     3702.08     3638.87     46.49 o
  -1   8   7     1017.55     1000.40     23.99 o
   0   8   7      145.83      164.51     12.26 o
   1   8   7      614.64      620.57     25.69 o
   2   8   7      898.81      891.66     34.84 o
   3   8   7       56.28       49.63     14.05 o
   4   8   7        0.70       16.80     10.26 o
   5   8   7      299.05      291.64     25.12 o
   6   8   7      184.82      171.25     23.31 o
   7   8   7       79.54       62.55     52.66 o
 -13   9   7      260.75      283.28     34.47 o
 -12   9   7      677.84      691.40     35.63 o
 -11   9   7      547.32      577.30     32.20 o
 -10   9   7        4.52        0.00      8.42 o
  -9   9   7     1374.47     1326.64     40.86 o
  -8   9   7      100.10      101.01     14.24 o
  -7   9   7     2539.45     2568.55     48.46 o
  -6   9   7       17.81        5.21      6.79 o
  -5   9   7       22.47       20.13      6.73 o
  -4   9   7       87.00       90.48     11.84 o
  -3   9   7     1310.83     1309.53     35.31 o
  -2   9   7        1.50        0.00      5.73 o
  -1   9   7        4.92        0.82      5.80 o
   0   9   7     1547.44     1551.95     38.08 o
   1   9   7      551.90      636.86     34.22 o
   2   9   7      114.15      116.12     15.51 o
   3   9   7      193.65      203.66     20.74 o
   4   9   7     1011.17      948.08     39.92 o
   5   9   7        5.14       12.03     10.68 o
   6   9   7        0.05       15.67     18.64 o
 -12  10   7      994.30      966.59     55.65 o
 -11  10   7       13.43       20.93     11.48 o
 -10  10   7      411.50      412.05     28.22 o
  -9  10   7      957.62      932.97     37.66 o
  -8  10   7      960.74      952.71     43.12 o
  -7  10   7      214.41      178.67     17.64 o
  -6  10   7      437.65      470.53     23.45 o
  -5  10   7     1133.97     1091.66     31.32 o
  -4  10   7        6.73        3.22      6.31 o
  -3  10   7        5.41       10.71      6.52 o
  -2  10   7     1070.15     1092.04     28.61 o
  -1  10   7     1333.68     1341.08     35.81 o
   0  10   7        3.72        8.92      8.04 o
   1  10   7      157.50      121.46     16.53 o
   2  10   7      679.58      756.12     57.11 o
   3  10   7      291.22      303.57     25.15 o
   4  10   7        2.34        2.17     10.30 o
   5  10   7       90.52       69.27     15.19 o
   6  10   7       61.19       81.29     22.47 o
 -12  11   7      299.47      226.40     49.13 o
 -11  11   7      211.98      211.22     23.26 o
 -10  11   7      926.42      926.65     40.14 o
  -9  11   7       35.35       39.80     12.38 o
  -8  11   7      503.28      508.84     30.02 o
  -7  11   7     1880.67     1844.60     59.33 o
  -6  11   7      993.03     1007.52     32.58 o
  -5  11   7       10.61       20.29      9.55 o
  -4  11   7      440.95      430.63     30.53 o
  -3  11   7      501.16      476.29     19.81 o
  -2  11   7       40.53       18.53      9.17 o
  -1  11   7      435.83      392.60     25.52 o
   0  11   7      358.41      353.94     25.25 o
   1  11   7      339.35      296.07     24.03 o
   2  11   7       33.31       20.56     10.82 o
   3  11   7       61.09       55.77     13.72 o
   4  11   7      505.22      529.95     33.67 o
   5  11   7       11.23        0.00     14.49 o
 -11  12   7       67.72       27.85     18.85 o
 -10  12   7      177.28      212.67     23.16 o
  -9  12   7      155.05      182.88     20.83 o
  -8  12   7     2536.91     2601.45     61.15 o
  -7  12   7      277.38      281.38     23.66 o
  -6  12   7     2377.79     2526.45     52.11 o
  -5  12   7      236.62      260.64     24.00 o
  -4  12   7      181.47      162.47     29.95 o
  -3  12   7      361.25      398.79     33.95 o
  -2  12   7      517.84      535.70     26.66 o
  -1  12   7      173.05      180.34     22.52 o
   0  12   7        0.53        1.41     10.12 o
   1  12   7      168.66      167.79     19.95 o
   2  12   7      305.05      317.94     25.97 o
   3  12   7        7.34       23.59     12.52 o
   4  12   7       58.16       64.78     20.68 o
 -10  13   7      299.30      353.49     44.85 o
  -9  13   7       24.05       16.21     12.21 o
  -8  13   7      209.80      238.38     23.59 o
  -7  13   7       44.12       35.49     12.90 o
  -6  13   7      191.81      223.50     19.73 o
  -5  13   7       69.14       75.95     12.81 o
  -4  13   7      295.96      340.80     22.29 o
  -3  13   7       71.42       29.31     12.73 o
  -2  13   7        7.90        2.30      9.79 o
  -1  13   7      157.78      130.77     15.94 o
   0  13   7      418.93      509.36     30.99 o
   1  13   7      108.12      108.37     18.02 o
   2  13   7        2.09        0.20     11.26 o
   3  13   7       98.09      133.55     31.76 o
  -9  14   7       39.53       43.78     27.76 o
  -8  14   7      595.29      653.08     50.06 o
  -7  14   7       98.21       57.99     15.12 o
  -6  14   7      655.80      701.22     34.89 o
  -5  14   7       15.44       22.43     10.86 o
  -4  14   7       95.75      109.29     20.63 o
  -3  14   7       83.13       55.66     19.69 o
  -2  14   7      858.34      937.86     45.84 o
  -1  14   7      238.04      164.03     21.56 o
   0  14   7      200.43      197.54     21.97 o
   1  14   7      194.74      198.86     25.20 o
   2  14   7      590.70      596.09     51.07 o
  -7  15   7        0.53       15.62     15.27 o
  -6  15   7       78.65       79.76     20.43 o
  -5  15   7      342.34      379.31     34.42 o
  -4  15   7      309.10      322.75     59.38 o
  -3  15   7       27.36       16.55     14.01 o
  -2  15   7       66.77       56.80     21.24 o
  -1  15   7       38.97       49.09     36.22 o
   0  15   7      924.83      909.05     63.25 o
   1  15   7       15.52       32.33     18.84 o
  -5  16   7       17.38       26.44     33.49 o
  -4  16   7      295.46      265.11     59.93 o
  -3  16   7        0.47        0.00     19.53 o
  -2  16   7      483.89      608.04     81.79 o
 -12   0   8      216.14      213.56     28.51 o
 -10   0   8      627.58      700.38     32.82 o
  -8   0   8       33.33       47.81     10.75 o
  -6   0   8     3914.40     3957.48     80.61 o
  -4   0   8     5432.98     5372.00     61.66 o
  -2   0   8     6127.62     6091.28     70.18 o
   0   0   8      160.01      120.73     11.97 o
   2   0   8     1463.38     1395.42     36.34 o
   4   0   8      130.24      214.01     25.21 o
   6   0   8       28.74       29.56     18.02 o
 -13   1   8       22.49       26.14     12.55 o
 -12   1   8     1550.02     1531.91     43.15 o
 -11   1   8       77.95       77.41      9.64 o
 -10   1   8       20.72        8.43      5.61 o
  -9   1   8       33.99       27.39      6.01 o
  -8   1   8     1223.69     1244.14     24.02 o
  -7   1   8     1145.77     1208.51     30.91 o
  -6   1   8     3220.91     3183.62     38.02 o
  -5   1   8      147.25      165.61     10.56 o
  -4   1   8     3040.89     3050.46     33.68 o
  -3   1   8       14.37       12.40      4.06 o
  -2   1   8     5471.75     5441.42     52.62 o
  -1   1   8      134.57      162.82     10.12 o
   0   1   8      576.14      571.77     15.83 o
   1   1   8       11.93       11.13      4.97 o
   2   1   8      293.57      325.41     14.24 o
   3   1   8      214.38      222.82     13.87 o
   4   1   8       93.08       84.10     11.01 o
   5   1   8      192.17      193.44     16.46 o
   6   1   8      370.87      372.98     34.18 o
   7   1   8       24.19       24.04     13.03 o
 -15   2   8      106.07      211.96     48.65 o
 -14   2   8     3095.38     3103.30     81.12 o
 -13   2   8       87.39       86.73     16.54 o
 -12   2   8       10.32       17.97      9.84 o
 -11   2   8      330.99      327.41     35.14 o
 -10   2   8     3770.80     3671.20     48.91 o
  -9   2   8       31.45       21.29      5.66 o
  -8   2   8        3.56        0.00      4.39 o
  -7   2   8        6.95        3.81      3.81 o
  -6   2   8      972.62      886.48     26.44 o
  -5   2   8        5.11        5.42      3.74 o
  -4   2   8      617.90      582.60     24.36 o
  -3   2   8      322.99      293.63     13.99 o
  -2   2   8     2293.16     2135.38     29.23 o
  -1   2   8      178.56      189.39     10.67 o
   0   2   8     1128.73     1182.09     21.71 o
   1   2   8       46.45       38.83      6.26 o
   2   2   8     1446.57     1400.47     25.76 o
   3   2   8      215.81      217.36     13.61 o
   4   2   8      548.45      561.27     22.29 o
   5   2   8       24.12       18.80     14.03 o
   6   2   8       23.24        8.22     10.32 o
   7   2   8       90.06      100.13     15.96 o
 -15   3   8        0.35        6.79     13.74 o
 -14   3   8       29.15       29.63     12.77 o
 -13   3   8      416.75      409.61     28.15 o
 -12   3   8     2680.63     2808.92     62.79 o
 -11   3   8       20.18        0.00      7.28 o
 -10   3   8      298.57      290.28     21.43 o
  -9   3   8        4.82        8.65      5.64 o
  -8   3   8     1409.22     1349.97     25.87 o
  -7   3   8      320.24      319.62     14.04 o
  -6   3   8     1370.25     1443.81     26.11 o
  -5   3   8       13.28       21.06      5.34 o
  -4   3   8     1596.56     1422.75     25.63 o
  -3   3   8      152.80      162.25     10.61 o
  -2   3   8     3203.19     3000.82     48.40 o
  -1   3   8      367.52      347.62     15.43 o
   0   3   8      790.56      813.46     21.19 o
   1   3   8      182.89      187.05     11.71 o
   2   3   8     1321.91     1461.25     30.10 o
   3   3   8       64.38       57.32     10.18 o
   4   3   8        2.50        0.00      6.91 o
   5   3   8       48.53       29.19     11.74 o
   6   3   8       82.75       81.52     21.07 o
   7   3   8       45.17       33.74     13.43 o
 -15   4   8       91.62      133.12     25.59 o
 -14   4   8     2380.60     2476.49     64.42 o
 -13   4   8       10.33        8.05     10.96 o
 -12   4   8       51.12       36.68     12.78 o
 -11   4   8      971.66      902.52     31.53 o
 -10   4   8     1865.66     1848.52     50.24 o
  -9   4   8       28.81       12.17      5.68 o
  -8   4   8       27.79       24.37      7.56 o
  -7   4   8      684.54      634.57     18.45 o
  -6   4   8     3084.85     3090.93     40.07 o
  -5   4   8      126.53      118.14      9.58 o
  -4   4   8     1004.03      978.64     21.93 o
  -3   4   8     1833.39     1771.46     29.74 o
  -2   4   8     5736.82     5567.51     57.01 o
  -1   4   8      559.40      537.65     19.26 o
   0   4   8     1018.53      967.10     23.43 o
   1   4   8      666.41      655.70     20.97 o
   2   4   8      364.55      397.76     19.55 o
   3   4   8        2.11        9.61      8.48 o
   4   4   8       96.63       95.07     15.31 o
   5   4   8       18.73       27.95     11.13 o
   6   4   8        6.90        0.00      9.64 o
   7   4   8       36.64       37.68     16.40 o
 -14   5   8       26.59       12.84     12.44 o
 -13   5   8      355.22      370.68     29.92 o
 -12   5   8      667.96      629.22     30.13 o
 -11   5   8      116.36      119.84     15.08 o
 -10   5   8        5.70        5.54      7.22 o
  -9   5   8      227.90      242.43     18.57 o
  -8   5   8     1265.48     1257.53     34.95 o
  -7   5   8       27.96       18.71      6.01 o
  -6   5   8     3234.65     3326.13     42.55 o
  -5   5   8      230.81      242.96     14.00 o
  -4   5   8     1847.12     1888.35     31.33 o
  -3   5   8        1.23        1.15      5.06 o
  -2   5   8     2146.26     2017.23     33.06 o
  -1   5   8      452.26      488.18     18.16 o
   0   5   8      593.77      651.76     20.75 o
   1   5   8       51.98       51.11      8.20 o
   2   5   8      524.01      574.95     28.57 o
   3   5   8      127.91       88.47     15.98 o
   4   5   8       30.31       17.56     12.29 o
   5   5   8       88.43       86.80     17.58 o
   6   5   8      145.86      183.88     23.20 o
   7   5   8       37.86       31.80     23.64 o
 -14   6   8      866.67      856.37     42.84 o
 -13   6   8      689.01      773.21     39.46 o
 -12   6   8        0.17        4.67      9.25 o
 -11   6   8      340.72      322.81     23.08 o
 -10   6   8     1410.83     1437.59     40.13 o
  -9   6   8     1126.10     1074.89     33.43 o
  -8   6   8      352.73      386.39     18.35 o
  -7   6   8      570.70      551.78     20.31 o
  -6   6   8     2689.67     2472.60     38.44 o
  -5   6   8       65.79       46.16      9.93 o
  -4   6   8     1812.22     1750.72     32.91 o
  -3   6   8      254.29      274.64     14.54 o
  -2   6   8     2120.60     2097.18     34.40 o
  -1   6   8       39.64       58.71      9.89 o
   0   6   8      481.33      478.28     18.75 o
   1   6   8        2.91        8.00      7.71 o
   2   6   8      712.33      679.81     31.21 o
   3   6   8        1.05        0.00      8.17 o
   4   6   8      430.17      487.26     29.55 o
   5   6   8       13.06       20.26     12.70 o
   6   6   8       95.08      138.94     25.17 o
 -14   7   8        1.98       25.29     19.65 o
 -13   7   8      159.45      183.31     20.28 o
 -12   7   8       45.00       24.10     16.64 o
 -11   7   8      439.40      440.97     29.81 o
 -10   7   8       61.04       87.38     13.90 o
  -9   7   8       90.40       99.75     13.58 o
  -8   7   8      915.43      917.49     28.74 o
  -7   7   8      203.79      205.63     13.31 o
  -6   7   8     1326.30     1220.19     26.53 o
  -5   7   8      371.66      399.46     16.89 o
  -4   7   8      425.40      445.33     17.80 o
  -3   7   8       71.20       85.57      9.93 o
  -2   7   8      963.01      981.80     24.24 o
  -1   7   8      294.91      308.34     16.15 o
   0   7   8       41.59       36.10      8.59 o
   1   7   8        9.11       14.33      8.40 o
   2   7   8      326.94      337.65     24.65 o
   3   7   8       74.77       85.82     14.50 o
   4   7   8      107.47       89.99     18.89 o
   5   7   8       12.40       17.27     11.37 o
   6   7   8      320.59      340.03     50.24 o
 -13   8   8        1.70        0.00     10.91 o
 -12   8   8       48.38       57.25     13.12 o
 -11   8   8      502.48      474.13     31.80 o
 -10   8   8     1542.19     1575.51     49.03 o
  -9   8   8      185.07      200.15     18.86 o
  -8   8   8      153.60      145.35     14.45 o
  -7   8   8     2952.47     3019.63     52.59 o
  -6   8   8     2531.96     2582.47     39.88 o
  -5   8   8       62.31       70.20      9.22 o
  -4   8   8        2.19        0.00      5.93 o
  -3   8   8      787.44      743.63     22.30 o
  -2   8   8      826.29      833.27     23.56 o
  -1   8   8      234.73      251.56     15.37 o
   0   8   8      128.88      125.95     19.44 o
   1   8   8      521.04      548.31     29.27 o
   2   8   8      357.67      355.46     26.11 o
   3   8   8       63.37       84.15     14.71 o
   4   8   8      272.17      291.71     25.22 o
   5   8   8      227.96      242.44     28.74 o
   6   8   8       53.93       68.14     24.48 o
 -13   9   8      441.42      390.00     39.99 o
 -12   9   8      204.61      241.68     23.73 o
 -11   9   8      109.61      181.05     22.94 o
 -10   9   8       14.10        0.82     10.43 o
  -9   9   8      895.78      977.96     52.50 o
  -8   9   8       92.52       72.81     13.27 o
  -7   9   8      242.83      263.30     19.18 o
  -6   9   8        2.14        0.00      7.14 o
  -5   9   8      424.65      425.48     18.64 o
  -4   9   8      356.13      394.48     18.12 o
  -3   9   8        0.22        0.00      6.14 o
  -2   9   8      144.72      160.29     12.90 o
  -1   9   8      644.27      669.37     22.57 o
   0   9   8      209.92      195.12     17.45 o
   1   9   8        0.15        3.64      9.06 o
   2   9   8      210.80      220.50     21.39 o
   3   9   8      656.28      688.32     35.46 o
   4   9   8       68.34       55.74     14.51 o
   5   9   8        0.64        0.00     13.81 o
 -12  10   8        6.87        0.00     13.75 o
 -11  10   8      698.47      804.17     38.56 o
 -10  10   8      478.53      481.96     30.79 o
  -9  10   8      281.27      240.90     24.47 o
  -8  10   8      237.18      275.75     23.00 o
  -7  10   8      699.60      786.70     30.11 o
  -6  10   8      655.11      608.06     26.41 o
  -5  10   8      172.28      188.73     17.67 o
  -4  10   8        1.89        3.89      6.30 o
  -3  10   8      534.52      526.80     21.97 o
  -2  10   8     1932.12     1901.32     38.85 o
  -1  10   8      187.02      123.70     17.40 o
   0  10   8       83.72       62.60     11.76 o
   1  10   8      367.66      347.03     26.23 o
   2  10   8      634.67      674.93     35.00 o
   3  10   8       62.30       89.42     17.53 o
   4  10   8      372.31      309.76     36.00 o
   5  10   8       77.76       60.10     25.32 o
 -12  11   8       31.57       32.26     20.50 o
 -11  11   8       93.98       42.83     23.25 o
 -10  11   8      206.37      189.00     21.41 o
  -9  11   8      170.68      203.13     21.61 o
  -8  11   8       19.88       15.05     10.39 o
  -7  11   8      394.92      333.33     24.16 o
  -6  11   8       78.51       69.51     12.53 o
  -5  11   8      901.63      850.19     30.46 o
  -4  11   8      442.59      402.53     19.51 o
  -3  11   8       91.99      101.17     11.61 o
  -2  11   8       32.91       11.12      8.92 o
  -1  11   8     1331.30     1377.40     41.25 o
   0  11   8      210.80      212.79     21.66 o
   1  11   8       66.36       69.79     14.67 o
   2  11   8      123.79      111.14     18.13 o
   3  11   8      391.31      376.41     29.81 o
   4  11   8        0.53        0.00     17.05 o
 -11  12   8      464.07      658.99     59.42 o
 -10  12   8      659.97      653.94     41.40 o
  -9  12   8       22.10        4.98     10.67 o
  -8  12   8        7.52        9.91     10.22 o
  -7  12   8      488.25      525.20     35.85 o
  -6  12   8     1010.22     1023.32     37.55 o
  -5  12   8      307.04      288.89     22.77 o
  -4  12   8        2.61       14.33      9.22 o
  -3  12   8     1253.82     1298.00     41.20 o
  -2  12   8      287.37      324.16     30.63 o
  -1  12   8      152.89      116.04     17.06 o
   0  12   8      140.09      178.37     20.72 o
   1  12   8      201.64      246.53     24.65 o
   2  12   8       10.03       24.92     12.93 o
   3  12   8      193.15      238.66     47.28 o
 -10  13   8        0.37        0.00     15.78 o
  -9  13   8      488.70      509.74     42.02 o
  -8  13   8      216.64      207.61     22.71 o
  -7  13   8      319.16      344.90     26.93 o
  -6  13   8        4.32        0.00      9.09 o
  -5  13   8      265.61      284.15     21.58 o
  -4  13   8        2.87       11.29     11.53 o
  -3  13   8      217.13      247.98     27.07 o
  -2  13   8      161.14      184.11     18.64 o
  -1  13   8      522.76      515.10     32.10 o
   0  13   8        1.11        0.65      9.98 o
   1  13   8        4.61       17.80     15.36 o
   2  13   8      185.62      217.02     49.18 o
  -8  14   8       29.11       18.30     16.27 o
  -7  14   8      306.44      320.95     34.94 o
  -6  14   8      290.55      246.44     21.82 o
  -5  14   8      151.82      134.95     21.31 o
  -4  14   8       19.04       10.03     17.44 o
  -3  14   8      119.66       75.15     17.74 o
  -2  14   8        3.93        0.00     10.41 o
  -1  14   8        1.71        0.22     15.16 o
   0  14   8       20.83       54.10     20.22 o
   1  14   8      200.12      245.32     39.88 o
  -6  15   8      150.75      146.74     49.71 o
  -5  15   8      440.16      586.90     57.96 o
  -4  15   8       63.97       81.74     22.49 o
  -3  15   8      117.62       76.97     27.14 o
  -2  15   8       19.14        0.00     25.29 o
  -1  15   8      363.97      371.49     72.09 o
 -13   0   9       20.33        7.76     21.24 o
 -11   0   9      140.04      167.64     20.55 o
  -9   0   9      102.52      109.45     17.28 o
  -7   0   9       79.81      112.53     16.41 o
  -5   0   9     2176.83     2293.38     57.85 o
  -3   0   9     3260.21     3130.07     48.67 o
  -1   0   9     2050.69     2058.98     41.61 o
   1   0   9      872.48      926.52     40.14 o
   3   0   9       84.88      144.21     18.70 o
   5   0   9       74.49       53.89     15.78 o
 -14   1   9        0.17        0.00     21.68 o
 -13   1   9     2447.51     2240.61     79.71 o
 -12   1   9      196.20      207.30     20.25 o
 -11   1   9        3.35        4.04      7.28 o
 -10   1   9       90.84      106.48     11.68 o
  -9   1   9     1204.49     1207.92     30.54 o
  -8   1   9      251.72      298.00     15.60 o
  -7   1   9      707.10      695.94     20.66 o
  -6   1   9      215.27      238.09     12.33 o
  -5   1   9      937.99      962.85     21.36 o
  -4   1   9      428.85      454.45     16.81 o
  -3   1   9     4840.55     4761.69     51.49 o
  -2   1   9       44.18       34.12      7.22 o
  -1   1   9      744.83      772.72     19.45 o
   0   1   9        8.67        7.80      5.00 o
   1   1   9     2173.12     2062.54     57.84 o
   2   1   9      116.73      136.17     11.38 o
   3   1   9       40.23       42.95      8.94 o
   4   1   9        5.59        7.18      7.65 o
   5   1   9      325.49      328.78     23.21 o
   6   1   9       68.62       71.25     15.78 o
 -14   2   9      418.67      317.00     38.26 o
 -13   2   9      248.14      228.89     31.63 o
 -12   2   9       30.26       15.19     14.49 o
 -11   2   9     1807.36     1833.50     35.66 o
 -10   2   9      292.98      226.96     13.73 o
  -9   2   9     1068.87     1132.61     32.92 o
  -8   2   9      267.75      232.80     13.78 o
  -7   2   9     1029.62      950.98     21.89 o
  -6   2   9      247.83      245.01     13.61 o
  -5   2   9     3598.78     3303.34     41.65 o
  -4   2   9        1.39        0.00      4.46 o
  -3   2   9      942.06      910.48     23.93 o
  -2   2   9      274.32      247.08     13.83 o
  -1   2   9      799.18      732.27     22.94 o
   0   2   9        8.07       12.17      5.91 o
   1   2   9      258.92      269.46     15.59 o
   2   2   9      214.16      202.49     14.47 o
   3   2   9      327.19      357.78     17.68 o
   4   2   9        0.10        0.00      9.10 o
   5   2   9        1.11        8.84      9.46 o
   6   2   9        0.66        0.00     10.18 o
 -15   3   9      199.86      162.08     43.89 o
 -14   3   9      152.42      147.96     22.83 o
 -13   3   9     2274.54     2257.19     57.72 o
 -12   3   9        0.63        0.00      8.20 o
 -11   3   9      215.76      257.01     19.54 o
 -10   3   9      139.60      126.57     11.63 o
  -9   3   9     3369.54     3324.93     50.97 o
  -8   3   9        2.16       11.24      6.32 o
  -7   3   9     2000.21     1986.51     34.87 o
  -6   3   9     1140.48     1105.51     29.33 o
  -5   3   9     2155.66     2024.25     32.68 o
  -4   3   9      119.30      103.41      9.75 o
  -3   3   9     5727.69     5420.93     57.18 o
  -2   3   9      220.05      215.82     13.20 o
  -1   3   9      189.28      226.35     13.84 o
   0   3   9      245.88      315.40     16.34 o
   1   3   9     1224.90     1236.67     28.57 o
   2   3   9       14.87       17.25      7.90 o
   3   3   9        1.42        0.00      7.79 o
   4   3   9       65.93       58.15     15.34 o
   5   3   9      635.78      641.77     37.91 o
   6   3   9       17.64       37.92     14.78 o
 -15   4   9      948.06     1010.85     65.07 o
 -14   4   9        1.67        0.00     10.26 o
 -13   4   9       59.90       62.39     14.06 o
 -12   4   9       42.08       35.17     11.00 o
 -11   4   9     1039.32     1041.35     33.76 o
 -10   4   9       68.73       63.72     10.78 o
  -9   4   9      359.67      398.50     17.30 o
  -8   4   9      678.32      697.65     20.69 o
  -7   4   9     2161.54     2088.35     34.30 o
  -6   4   9       70.21       53.31      8.52 o
  -5   4   9     2511.60     2496.58     39.90 o
  -4   4   9     2400.14     2377.03     36.25 o
  -3   4   9     1937.06     1927.36     33.03 o
  -2   4   9      396.21      441.12     17.90 o
  -1   4   9      910.48      927.13     25.86 o
   0   4   9       81.08       81.90      9.59 o
   1   4   9      188.06      199.29     14.14 o
   2   4   9      101.62      103.41     12.50 o
   3   4   9       58.04       72.82     13.46 o
   4   4   9       15.18       27.89     13.41 o
   5   4   9       21.21        2.62     12.60 o
   6   4   9       56.36       55.50     24.97 o
 -14   5   9      322.50      334.47     37.32 o
 -13   5   9     1738.69     1648.84     51.84 o
 -12   5   9       79.64       56.88     19.22 o
 -11   5   9      204.85      193.92     18.51 o
 -10   5   9      362.49      300.04     21.17 o
  -9   5   9     2074.44     2026.92     38.18 o
  -8   5   9        0.57        6.91      5.58 o
  -7   5   9      148.21      161.93     12.00 o
  -6   5   9     2759.62     2818.41     43.74 o
  -5   5   9     2885.29     2925.64     41.59 o
  -4   5   9      137.79      127.87     10.87 o
  -3   5   9     3817.99     3897.78     54.96 o
  -2   5   9      508.30      484.93     20.52 o
  -1   5   9      241.86      231.86     14.66 o
   0   5   9      149.37      133.16     13.09 o
   1   5   9     1161.36     1170.83     28.40 o
   2   5   9       21.59       25.29     17.07 o
   3   5   9       73.44       58.60     13.30 o
   4   5   9        0.35        0.00     10.73 o
   5   5   9      154.02      137.28     20.36 o
   6   5   9       85.93       91.78     28.07 o
 -14   6   9      228.36      285.82     32.72 o
 -13   6   9       16.72       15.81     12.16 o
 -12   6   9      340.64      371.83     33.69 o
 -11   6   9      382.45      344.06     24.48 o
 -10   6   9      424.50      399.19     27.57 o
  -9   6   9      558.27      494.06     23.51 o
  -8   6   9      160.42      194.47     14.55 o
  -7   6   9       38.26       67.38      9.10 o
  -6   6   9     1851.69     1771.47     36.66 o
  -5   6   9      938.88      892.12     23.55 o
  -4   6   9      492.79      460.03     18.81 o
  -3   6   9      494.50      462.27     20.30 o
  -2   6   9        9.72        0.94      6.13 o
  -1   6   9     1361.90     1270.33     28.93 o
   0   6   9        3.39        3.50      5.83 o
   1   6   9      189.15      187.91     19.79 o
   2   6   9       10.62        0.00      8.86 o
   3   6   9      309.18      327.42     31.60 o
   4   6   9       15.59       31.58     11.52 o
   5   6   9        2.21       24.19     19.12 o
 -14   7   9      138.20      120.31     39.62 o
 -13   7   9      658.65      657.77     56.70 o
 -12   7   9        0.48        5.59      8.62 o
 -11   7   9      115.75      103.36     28.03 o
 -10   7   9      148.30      222.73     34.04 o
  -9   7   9      175.51      234.41     18.19 o
  -8   7   9        3.39        0.14      6.57 o
  -7   7   9      452.07      454.54     19.12 o
  -6   7   9      609.48      546.27     20.25 o
  -5   7   9      102.66       95.26     10.55 o
  -4   7   9      344.58      351.95     23.82 o
  -3   7   9     1675.07     1585.06     31.96 o
  -2   7   9      632.61      609.06     21.73 o
  -1   7   9      318.87      292.13     16.74 o
   0   7   9       27.49       20.50      8.18 o
   1   7   9     1927.38     1913.39     50.34 o
   2   7   9      113.53      118.87     18.24 o
   3   7   9        9.13        4.43     11.46 o
   4   7   9      104.53      108.66     17.27 o
   5   7   9      458.30      624.75     71.34 o
 -13   8   9        2.30        1.23     12.67 o
 -12   8   9      203.92      272.72     26.18 o
 -11   8   9      363.65      432.45     28.22 o
 -10   8   9      131.59      160.59     20.48 o
  -9   8   9       69.09      106.08     24.00 o
  -8   8   9      112.16       88.58     12.29 o
  -7   8   9       17.20       11.32      6.82 o
  -6   8   9       15.76       20.98      7.32 o
  -5   8   9        3.67        0.00      6.10 o
  -4   8   9     1951.09     1876.71     44.93 o
  -3   8   9      212.21      223.67     14.94 o
  -2   8   9      575.66      526.70     27.12 o
  -1   8   9      222.47      203.50     19.00 o
   0   8   9      659.21      769.76     30.66 o
   1   8   9       35.48       33.71     11.72 o
   2   8   9      523.01      500.38     38.06 o
   3   8   9      211.50      240.27     23.21 o
   4   8   9      203.79      216.98     30.10 o
 -13   9   9      441.08      478.08     43.27 o
 -12   9   9        0.61        4.78     11.74 o
 -11   9   9      160.99      203.19     20.86 o
 -10   9   9      878.12      783.81     35.34 o
  -9   9   9     2326.91     2205.12     53.78 o
  -8   9   9      608.04      560.88     26.59 o
  -7   9   9      198.83      220.16     17.98 o
  -6   9   9     1077.80     1109.09     38.91 o
  -5   9   9      245.55      233.06     15.89 o
  -4   9   9       14.72       22.37      7.57 o
  -3   9   9       13.45        6.91      7.13 o
  -2   9   9      686.09      716.94     26.94 o
  -1   9   9      507.88      530.56     26.93 o
   0   9   9       90.28      115.38     16.91 o
   1   9   9      435.37      442.77     29.32 o
   2   9   9      199.26      178.04     21.34 o
   3   9   9      136.78      159.57     20.54 o
   4   9   9      170.05      184.09     29.35 o
 -12  10   9      628.06      571.07     46.68 o
 -11  10   9      482.05      488.65     32.43 o
 -10  10   9      206.75      197.54     25.29 o
  -9  10   9      414.27      444.36     28.63 o
  -8  10   9     1221.14     1198.88     42.31 o
  -7  10   9      236.61      250.94     19.97 o
  -6  10   9      187.49      212.70     18.35 o
  -5  10   9      104.23      119.26     12.52 o
  -4  10   9      562.06      553.66     22.42 o
  -3  10   9       35.41       43.42      9.15 o
  -2  10   9      153.44      175.75     18.62 o
  -1  10   9       16.95       11.38      9.12 o
   0  10   9      183.13      149.17     28.11 o
   1  10   9      335.95      348.09     28.15 o
   2  10   9      249.22      229.92     23.53 o
   3  10   9        7.46       40.74     22.02 o
 -11  11   9       13.75       18.07     38.38 o
 -10  11   9      878.08      828.62     39.58 o
  -9  11   9      857.17      879.02     42.46 o
  -8  11   9       10.35        8.12     14.28 o
  -7  11   9      891.07      866.57     33.27 o
  -6  11   9     1380.00     1439.10     39.41 o
  -5  11   9       31.36       23.48      9.68 o
  -4  11   9       79.54       67.20     10.75 o
  -3  11   9       33.59       24.55      9.97 o
  -2  11   9      302.67      288.68     22.03 o
  -1  11   9      273.22      289.76     22.54 o
   0  11   9       50.34       35.03     13.07 o
   1  11   9       75.09      123.33     18.67 o
   2  11   9       18.82        1.76     15.14 o
   3  11   9       54.05       23.48     24.72 o
 -10  12   9      203.19      219.54     37.78 o
  -9  12   9        0.87        0.00     12.06 o
  -8  12   9     1488.60     1504.87     68.99 o
  -7  12   9       64.69       94.10     15.16 o
  -6  12   9       29.78       22.67     11.03 o
  -5  12   9      116.49      123.21     18.04 o
  -4  12   9      689.16      748.21     34.97 o
  -3  12   9        0.97        0.38      9.30 o
  -2  12   9       10.81       22.86     10.85 o
  -1  12   9      163.56      183.63     20.63 o
   0  12   9      293.75      297.36     26.43 o
   1  12   9        9.51        7.66     15.20 o
   2  12   9      137.60       89.08     27.47 o
  -9  13   9      134.35      151.78     31.24 o
  -8  13   9       94.13       49.42     24.77 o
  -7  13   9       36.39       42.52     13.04 o
  -6  13   9      466.89      468.93     28.60 o
  -5  13   9       77.16       79.93     14.49 o
  -4  13   9        0.52        0.00     10.99 o
  -3  13   9      205.09      213.10     54.28 o
  -2  13   9       97.11      137.34     18.77 o
  -1  13   9        1.60        9.19     21.20 o
   0  13   9        0.94        0.00     15.93 o
  -7  14   9       28.57       21.02     22.07 o
  -6  14   9       21.97       17.10     15.19 o
  -5  14   9        4.68        5.06     13.77 o
  -4  14   9       61.94       77.63     21.74 o
  -3  14   9        0.32        0.00     16.72 o
  -2  14   9        3.39       11.31     18.68 o
  -1  14   9       79.52       72.74     21.44 o
 -12   0  10       38.41      121.27     23.48 o
 -10   0  10        8.19       51.76     24.29 o
  -8   0  10       20.56       20.02     20.21 o
  -6   0  10       25.64       19.06     16.45 o
  -4   0  10     1168.40     1197.05     49.00 o
  -2   0  10     3771.02     3839.34     84.26 o
   0   0  10       71.12       34.19     11.14 o
   2   0  10      436.31      529.82     27.82 o
   4   0  10        2.99       22.58     12.35 o
 -14   1  10     1162.01     1185.93     89.28 o
 -13   1  10      108.47      116.07     28.07 o
 -12   1  10      744.54      710.67     48.53 o
 -11   1  10        1.72        7.48      7.21 o
 -10   1  10      513.70      553.26     24.13 o
  -9   1  10       91.22       59.63      9.79 o
  -8   1  10     1031.81     1078.76     29.76 o
  -7   1  10       30.04       41.34      8.43 o
  -6   1  10     3901.87     3824.44     62.85 o
  -5   1  10      615.90      616.05     24.30 o
  -4   1  10     8363.82     7996.30     88.99 o
  -3   1  10      101.81       99.49     10.80 o
  -2   1  10      420.31      457.19     19.51 o
  -1   1  10       25.94       25.20      6.92 o
   0   1  10     2476.38     2455.84     40.87 o
   1   1  10        3.71        1.97      6.72 o
   2   1  10        0.01        0.00      7.23 o
   3   1  10        0.02       15.97     10.00 o
   4   1  10      210.74      230.45     20.89 o
   5   1  10       68.55       75.01     25.83 o
 -15   2  10      129.77      111.67     38.51 o
 -14   2  10      447.32      462.08     80.51 o
 -13   2  10       49.65       47.03     19.83 o
 -12   2  10     1292.17     1345.21     44.52 o
 -11   2  10       11.61        0.00      7.78 o
 -10   2  10     1583.50     1641.03     38.14 o
  -9   2  10       76.31       93.41     14.52 o
  -8   2  10     1067.30     1106.73     30.38 o
  -7   2  10        6.85        0.00      5.59 o
  -6   2  10       15.27       25.05      6.31 o
  -5   2  10     1302.12     1341.02     27.39 o
  -4   2  10      106.50      107.28     12.66 o
  -3   2  10      415.80      419.98     21.58 o
  -2   2  10      726.06      737.00     21.92 o
  -1   2  10        4.74       10.40      6.53 o
   0   2  10      214.42      237.67     15.42 o
   1   2  10       14.53        0.00      6.69 o
   2   2  10      712.89      751.17     34.12 o
   3   2  10        8.13        0.00      8.57 o
   4   2  10        1.40        8.48     12.28 o
   5   2  10      144.08      187.44     24.03 o
 -14   3  10     1836.63     1860.26    128.90 o
 -13   3  10       12.21        0.00     23.97 o
 -12   3  10     1084.61     1000.74     65.35 o
 -11   3  10       78.91       91.91     19.66 o
 -10   3  10     2422.08     2428.62     39.71 o
  -9   3  10       62.16       82.91      9.40 o
  -8   3  10     3169.22     2836.01     49.15 o
  -7   3  10       40.49       25.36      5.83 o
  -6   3  10      874.80      868.88     43.81 o
  -5   3  10      635.77      601.28     19.83 o
  -4   3  10     2649.52     2786.68     50.86 o
  -3   3  10       77.68       75.86      9.55 o
  -2   3  10      256.42      223.50     16.83 o
  -1   3  10      191.33      168.25     13.09 o
   0   3  10     2131.21     2039.98     37.86 o
   1   3  10       94.65       78.69     10.47 o
   2   3  10        0.01       11.71      7.87 o
   3   3  10       87.52      101.79     17.38 o
   4   3  10      347.13      366.13     31.49 o
   5   3  10        0.14       62.42     23.53 o
 -14   4  10      381.21      341.27     41.16 o
 -13   4  10      161.61      121.37     19.84 o
 -12   4  10     1660.37     1601.97     43.71 o
 -11   4  10      583.63      529.50     27.33 o
 -10   4  10      975.98      939.80     34.82 o
  -9   4  10      382.66      448.54     19.13 o
  -8   4  10      197.54      243.64     14.77 o
  -7   4  10        1.05        0.43      5.45 o
  -6   4  10      145.68      133.78     11.37 o
  -5   4  10     2990.67     2764.61     41.36 o
  -4   4  10       14.67        3.18      5.78 o
  -3   4  10      131.38      103.74     11.50 o
  -2   4  10      674.01      637.76     22.02 o
  -1   4  10      493.63      535.27     22.46 o
   0   4  10       34.76       34.48      8.00 o
   1   4  10      402.14      393.94     21.51 o
   2   4  10      888.34      922.69     41.73 o
   3   4  10        8.98        6.77     10.00 o
   4   4  10        2.53       10.32     12.69 o
   5   4  10       46.53       53.73     24.30 o
 -14   5  10     1223.59     1226.33     48.67 o
 -13   5  10       23.49        0.00     10.58 o
 -12   5  10      513.01      500.35     28.31 o
 -11   5  10      243.12      269.47     22.01 o
 -10   5  10     1828.45     1830.80     41.86 o
  -9   5  10      125.03      152.98     12.77 o
  -8   5  10     3394.22     3359.59     47.48 o
  -7   5  10       32.67       15.44      7.11 o
  -6   5  10      166.15      147.94     14.04 o
  -5   5  10      696.92      723.33     22.52 o
  -4   5  10     2598.80     2449.24     50.35 o
  -3   5  10      529.20      534.27     20.57 o
  -2   5  10      901.26      884.83     25.03 o
  -1   5  10       38.52       24.65      7.40 o
   0   5  10     1528.13     1497.38     33.09 o
   1   5  10        2.75       10.26     11.18 o
   2   5  10       43.24       27.83     11.42 o
   3   5  10        8.34        9.83      9.97 o
   4   5  10      123.95      150.67     22.32 o
 -14   6  10      603.57      710.86     46.29 o
 -13   6  10      354.25      370.84     26.85 o
 -12   6  10      395.73      390.32     26.37 o
 -11   6  10        0.77        6.78      8.85 o
 -10   6  10      670.59      765.60     32.36 o
  -9   6  10      591.01      569.86     23.57 o
  -8   6  10      407.87      394.55     20.07 o
  -7   6  10       20.94       24.61      7.36 o
  -6   6  10     1349.32     1258.43     28.82 o
  -5   6  10     2034.29     2100.14     37.29 o
  -4   6  10       78.34       58.96      9.76 o
  -3   6  10       67.51       46.93      8.79 o
  -2   6  10      871.81      883.29     25.60 o
  -1   6  10      501.52      476.64     20.96 o
   0   6  10       14.23       18.39      8.72 o
   1   6  10      169.40      179.31     21.15 o
   2   6  10      612.50      662.40     46.24 o
   3   6  10       10.27       11.36     10.90 o
   4   6  10       13.37       17.65     20.22 o
 -13   7  10        0.61        0.00     10.30 o
 -12   7  10       65.03      110.19     16.59 o
 -11   7  10       62.96       34.58     15.27 o
 -10   7  10      494.52      434.46     30.60 o
  -9   7  10       34.37       12.27      8.07 o
  -8   7  10      825.54      808.41     25.39 o
  -7   7  10       12.76       17.10      7.51 o
  -6   7  10       40.87       27.13      8.39 o
  -5   7  10      302.38      306.89     19.07 o
  -4   7  10     1465.77     1410.50     31.37 o
  -3   7  10      161.10      155.62     12.83 o
  -2   7  10        0.49        3.77      7.37 o
  -1   7  10       18.81       32.76      8.50 o
   0   7  10      706.09      762.58     35.00 o
   1   7  10        2.29        0.00      8.77 o
   2   7  10        2.89        0.00      9.86 o
   3   7  10       92.47       95.60     16.76 o
   4   7  10       71.17      124.90     35.47 o
 -13   8  10       50.41       28.14     15.11 o
 -12   8  10      154.09      116.67     17.56 o
 -11   8  10       91.72       38.71     21.21 o
 -10   8  10        8.35        5.77      8.83 o
  -9   8  10     1089.31     1126.82     34.93 o
  -8   8  10      823.63      869.25     32.51 o
  -7   8  10      851.48      805.30     25.80 o
  -6   8  10       39.15       35.53      8.65 o
  -5   8  10     1631.12     1576.11     37.51 o
  -4   8  10        4.91        0.00      6.82 o
  -3   8  10      142.76      155.99     13.39 o
  -2   8  10      176.71      216.92     17.33 o
  -1   8  10      767.77      748.62     30.01 o
   0   8  10       13.65       12.47     10.87 o
   1   8  10      300.85      360.98     27.91 o
   2   8  10      386.07      416.68     30.40 o
   3   8  10       52.84       70.01     19.92 o
 -12   9  10       56.33       61.67     15.96 o
 -11   9  10      463.95      451.11     30.03 o
 -10   9  10      615.75      593.14     32.36 o
  -9   9  10       63.52       62.86     13.56 o
  -8   9  10      174.52      150.55     16.18 o
  -7   9  10      671.51      686.46     29.43 o
  -6   9  10      257.71      283.01     17.82 o
  -5   9  10        6.35       12.36      7.33 o
  -4   9  10      250.98      249.07     16.77 o
  -3   9  10        3.37        5.09      8.72 o
  -2   9  10       67.66       59.38     11.77 o
  -1   9  10       14.99       11.49      9.36 o
   0   9  10      149.47      164.65     29.86 o
   1   9  10       30.55       26.26     11.69 o
   2   9  10       31.72       15.51     16.26 o
   3   9  10       54.13       34.93     22.81 o
 -12  10  10      360.26      323.87    149.39 o
 -11  10  10        1.82        0.00     11.21 o
 -10  10  10      153.33      120.60     17.23 o
  -9  10  10     1559.85     1509.71     46.42 o
  -8  10  10      164.78      182.49     21.53 o
  -7  10  10      224.57      228.15     23.45 o
  -6  10  10      882.91      801.41     31.74 o
  -5  10  10     1299.63     1320.08     32.42 o
  -4  10  10       12.59       22.43      8.68 o
  -3  10  10       59.23       55.31      9.84 o
  -2  10  10      285.13      268.81     21.51 o
  -1  10  10      199.50      210.71     22.38 o
   0  10  10      150.63      132.17     18.76 o
   1  10  10      147.57      134.75     26.88 o
   2  10  10      319.52      323.84     45.06 o
 -11  11  10      365.75      392.43     47.67 o
 -10  11  10      159.77      187.52     33.43 o
  -9  11  10       10.20        2.08     10.06 o
  -8  11  10      213.08      192.38     19.29 o
  -7  11  10      356.84      362.77     24.10 o
  -6  11  10        5.03       11.91      8.80 o
  -5  11  10        5.48        0.00      7.88 o
  -4  11  10      425.61      435.08     22.10 o
  -3  11  10      252.61      304.29     23.31 o
  -2  11  10        7.75        2.25     10.02 o
  -1  11  10       88.32       83.76     16.79 o
   0  11  10       32.73       50.13     19.19 o
   1  11  10      114.44       95.44     56.05 o
 -10  12  10      119.66      152.19     31.61 o
  -9  12  10      540.39      528.49     55.44 o
  -8  12  10      220.77      280.44     38.70 o
  -7  12  10      215.11      236.71     20.83 o
  -6  12  10      179.73      201.45     19.64 o
  -5  12  10     1308.68     1282.36     39.10 o
  -4  12  10        0.30       11.40     11.46 o
  -3  12  10      221.22      189.99     19.20 o
  -2  12  10       89.76      104.98     17.26 o
  -1  12  10      498.44      490.09     41.78 o
   0  12  10        0.10        4.80     18.04 o
  -8  13  10       66.21       24.25     19.47 o
  -7  13  10      511.24      515.94     35.65 o
  -6  13  10       48.57       49.61     15.55 o
  -5  13  10       19.53       24.71     44.55 o
  -4  13  10       20.54       24.52     31.64 o
  -3  13  10       39.12       47.61     38.99 o
  -2  13  10        7.39        0.00     14.59 o
 -13   0  11      595.96      605.09     47.39 o
 -11   0  11     2259.71     2180.72     65.89 o
  -9   0  11       16.33        3.48     11.31 o
  -7   0  11       90.87       88.32     17.09 o
  -5   0  11       44.30       42.72     14.76 o
  -3   0  11     1343.89     1402.95     51.85 o
  -1   0  11        0.13        8.07     10.57 o
   1   0  11     2410.77     2479.00     74.46 o
   3   0  11       12.84       26.39     19.63 o
 -14   1  11       63.44       44.15     20.15 o
 -13   1  11      536.05      505.05     36.67 o
 -12   1  11      223.99      227.86     20.33 o
 -11   1  11     1445.96     1403.61     37.31 o
 -10   1  11       49.27       36.12      9.63 o
  -9   1  11      937.65      986.20     36.48 o
  -8   1  11       13.81       13.32      7.27 o
  -7   1  11      240.40      245.62     19.72 o
  -6   1  11        1.56        7.51      7.25 o
  -5   1  11      451.23      418.32     22.55 o
  -4   1  11      142.89      135.99     15.35 o
  -3   1  11       84.07       70.59     13.57 o
  -2   1  11       70.78       50.90     11.96 o
  -1   1  11     1095.35     1074.87     33.08 o
   0   1  11       26.95       24.78      9.81 o
   1   1  11      432.07      424.89     25.31 o
   2   1  11       97.36       84.77     15.18 o
   3   1  11      220.64      212.78     22.45 o
   4   1  11       10.05        5.24     14.12 o
 -14   2  11       36.91       28.96     24.77 o
 -13   2  11      295.57      345.62     41.13 o
 -12   2  11      124.70      122.86     18.47 o
 -11   2  11     4149.58     4070.22     65.18 o
 -10   2  11      418.22      440.84     23.49 o
  -9   2  11      176.88      171.35     17.10 o
  -8   2  11        0.84        0.00     13.81 o
  -7   2  11     3869.40     3723.81     59.76 o
  -6   2  11      570.46      634.89     26.22 o
  -5   2  11       59.27       49.14     11.15 o
  -4   2  11      518.84      507.33     24.63 o
  -3   2  11     2959.47     2801.03     68.96 o
  -2   2  11       22.13       11.17      6.49 o
  -1   2  11        1.57        0.00      6.22 o
   0   2  11      348.92      334.22     18.98 o
   1   2  11     1345.99     1285.39     34.95 o
   2   2  11       31.62       37.83     10.21 o
   3   2  11        2.99        1.94     12.17 o
   4   2  11       61.23       92.86     21.71 o
 -14   3  11       14.13       32.01     21.11 o
 -13   3  11      809.42      987.12     73.20 o
 -12   3  11      206.06      236.23     28.74 o
 -11   3  11      781.73      765.02     30.69 o
 -10   3  11      874.75      816.35     54.22 o
  -9   3  11     1685.78     1839.82     46.41 o
  -8   3  11        2.67        2.00      6.97 o
  -7   3  11      922.84      825.21     28.79 o
  -6   3  11       23.04       30.62      9.06 o
  -5   3  11      949.58      815.84     58.06 o
  -4   3  11      201.56      230.66     15.13 o
  -3   3  11        0.06        2.26      6.15 o
  -2   3  11        9.90       11.35      7.31 o
  -1   3  11      817.19      896.03     28.42 o
   0   3  11      188.59      170.61     13.97 o
   1   3  11      179.25      199.65     17.46 o
   2   3  11      311.23      326.47     31.45 o
   3   3  11      251.46      291.45     39.53 o
   4   3  11        6.18       10.23     20.16 o
 -14   4  11        1.72        8.20     25.65 o
 -13   4  11      297.14      282.59     30.98 o
 -12   4  11      150.48      191.08     25.92 o
 -11   4  11     1891.68     2029.66     67.09 o
 -10   4  11      108.02       94.03     13.23 o
  -9   4  11      206.15      216.60     19.81 o
  -8   4  11      696.64      647.65     22.48 o
  -7   4  11     2022.10     2012.10     36.64 o
  -6   4  11      118.04      122.62     11.85 o
  -5   4  11       74.13       71.37     11.76 o
  -4   4  11       53.08       37.92      8.93 o
  -3   4  11     3004.20     3005.47     46.65 o
  -2   4  11      931.25      924.81     26.81 o
  -1   4  11        2.46        0.00      7.19 o
   0   4  11      244.67      262.69     17.44 o
   1   4  11     1008.62     1082.01     38.44 o
   2   4  11        0.25        8.21     10.54 o
   3   4  11        0.88        0.00     11.35 o
 -14   5  11       14.52       33.49     29.97 o
 -13   5  11      863.85      948.37     52.29 o
 -12   5  11      220.34      230.80     23.81 o
 -11   5  11      761.96      661.01     33.74 o
 -10   5  11      546.14      467.44     22.72 o
  -9   5  11      421.60      485.02     22.88 o
  -8   5  11      259.50      272.88     16.42 o
  -7   5  11     1519.14     1473.08     32.14 o
  -6   5  11      161.10      152.14     13.07 o
  -5   5  11      463.34      476.05     20.39 o
  -4   5  11     1004.63     1020.80     27.17 o
  -3   5  11       77.69       94.92     10.93 o
  -2   5  11      108.33      119.49     12.42 o
  -1   5  11      336.35      337.69     19.42 o
   0   5  11      195.44      143.04     14.52 o
   1   5  11       64.18       83.14     17.47 o
   2   5  11        1.62        5.96     10.33 o
   3   5  11      175.75      248.01     31.98 o
 -13   6  11      377.71      442.10     32.93 o
 -12   6  11       22.81        9.40     10.34 o
 -11   6  11     1011.12      962.98     53.03 o
 -10   6  11      477.14      502.22     26.15 o
  -9   6  11      151.72      162.50     14.78 o
  -8   6  11      278.78      241.07     16.20 o
  -7   6  11     1520.84     1436.94     32.43 o
  -6   6  11      199.99      186.61     14.70 o
  -5   6  11       35.39       24.03      8.39 o
  -4   6  11      293.81      279.41     17.02 o
  -3   6  11     1819.58     1799.84     38.77 o
  -2   6  11        0.85        2.62      6.89 o
  -1   6  11       96.61       69.52     11.52 o
   0   6  11       13.58       18.36     10.66 o
   1   6  11      713.44      723.01     36.46 o
   2   6  11       47.25       32.14     15.96 o
   3   6  11       12.12       58.47     23.14 o
 -13   7  11      332.45      418.34     33.24 o
 -12   7  11      340.52      415.56     28.96 o
 -11   7  11      259.85      255.26     25.64 o
 -10   7  11      100.42      102.27     15.08 o
  -9   7  11      171.96      183.19     18.93 o
  -8   7  11       32.18       45.11      9.18 o
  -7   7  11       28.18       24.33     10.07 o
  -6   7  11       53.74       47.17      9.70 o
  -5   7  11      660.76      657.26     28.01 o
  -4   7  11      154.63      160.08     14.27 o
  -3   7  11      383.41      377.59     21.56 o
  -2   7  11      201.32      192.09     15.55 o
  -1   7  11      258.07      253.42     19.49 o
   0   7  11       60.56       60.71     14.59 o
   1   7  11      114.05       96.05     17.13 o
   2   7  11      113.42       84.68     28.77 o
 -12   8  11        8.84        8.07     11.77 o
 -11   8  11      257.20      304.12     48.11 o
 -10   8  11      231.12      274.94     23.91 o
  -9   8  11       83.15       60.77     13.90 o
  -8   8  11       73.01       81.22     12.98 o
  -7   8  11      915.39      968.06     28.62 o
  -6   8  11      168.08      167.78     19.76 o
  -5   8  11        6.05        1.47      7.09 o
  -4   8  11      241.82      265.34     17.65 o
  -3   8  11      463.50      457.62     23.03 o
  -2   8  11       50.78       57.61     11.43 o
  -1   8  11        4.56        6.78     10.57 o
   0   8  11      280.51      290.46     25.70 o
   1   8  11      215.52      213.30     25.60 o
   2   8  11       10.19        0.00     17.14 o
 -12   9  11      352.36      323.41     42.63 o
 -11   9  11      169.55      174.37     28.76 o
 -10   9  11      369.31      331.29     26.54 o
  -9   9  11      491.73      476.75     27.60 o
  -8   9  11      380.85      400.01     25.20 o
  -7   9  11      315.58      343.35     21.57 o
  -6   9  11      947.95      963.62     29.46 o
  -5   9  11      398.42      444.69     22.06 o
  -4   9  11      639.59      636.13     25.37 o
  -3   9  11        0.02       13.44      8.26 o
  -2   9  11      266.95      283.96     22.77 o
  -1   9  11        5.81        0.00      9.77 o
   0   9  11      207.58      162.84     24.90 o
   1   9  11       19.68        0.00     18.28 o
 -11  10  11       60.99        0.00     15.75 o
 -10  10  11      396.19      359.35     35.79 o
  -9  10  11      226.88      200.47     21.87 o
  -8  10  11       52.63       44.71     12.05 o
  -7  10  11     1259.17     1225.83     38.36 o
  -6  10  11      695.35      697.47     28.63 o
  -5  10  11       18.39       14.51      8.53 o
  -4  10  11       31.73       41.40      9.84 o
  -3  10  11      359.24      363.09     25.37 o
  -2  10  11       59.16       82.58     14.62 o
  -1  10  11       13.78       10.02     13.74 o
   0  10  11       83.38       48.27     24.43 o
 -10  11  11      171.75      171.10     33.93 o
  -9  11  11      126.14      110.78     27.92 o
  -8  11  11      197.46      176.85     28.04 o
  -7  11  11        4.87       13.35     10.50 o
  -6  11  11      309.47      343.56     24.48 o
  -5  11  11      430.98      446.28     24.77 o
  -4  11  11      530.16      488.27     26.17 o
  -3  11  11       44.88       46.09     15.33 o
  -2  11  11      160.67      128.48     25.08 o
  -1  11  11       83.40      136.05     51.03 o
  -8  12  11       42.56       16.55     18.32 o
  -7  12  11      275.14      276.12     27.89 o
  -6  12  11      394.48      418.88     32.68 o
  -5  12  11        9.89       33.78     16.56 o
  -4  12  11      155.47      173.42     27.66 o
  -3  12  11      223.02      241.36     30.53 o
  -2  12  11      129.07      157.84     35.34 o
 -14   0  12      139.12      158.99     44.95 o
 -12   0  12     1578.89     1644.62     60.36 o
 -10   0  12        2.42        0.00     10.42 o
  -8   0  12      324.30      393.12     33.10 o
  -6   0  12       61.25       55.88     16.30 o
  -4   0  12       37.78        4.78     13.18 o
  -2   0  12        2.00       25.02     29.00 o
   0   0  12      340.74      402.99     36.59 o
   2   0  12        6.64       38.83     31.51 o
 -14   1  12      683.44      695.26     78.26 o
 -13   1  12       21.72       13.08     13.60 o
 -12   1  12       87.24       84.05     15.06 o
 -11   1  12      202.29      192.27     21.95 o
 -10   1  12     1677.94     1710.74     42.21 o
  -9   1  12       62.48       68.19     12.02 o
  -8   1  12       10.29       15.74      9.32 o
  -7   1  12       35.53       29.07      9.43 o
  -6   1  12     1395.63     1371.52     37.60 o
  -5   1  12        6.35        5.82      8.44 o
  -4   1  12      373.31      380.69     23.27 o
  -3   1  12      235.29      287.14     20.89 o
  -2   1  12     1227.40     1277.63     37.58 o
  -1   1  12        9.43       14.68      9.51 o
   0   1  12      169.24      172.84     18.04 o
   1   1  12        4.82        1.81     10.72 o
   2   1  12      568.02      511.51     45.12 o
 -14   2  12       31.56       36.74     20.62 o
 -13   2  12       26.66       17.68     14.65 o
 -12   2  12     2123.56     2033.45     51.72 o
 -11   2  12       71.02       59.82     13.62 o
 -10   2  12      197.86      194.96     19.01 o
  -9   2  12       44.21       48.66     11.77 o
  -8   2  12     2194.55     2280.55     48.67 o
  -7   2  12      183.94      197.14     17.83 o
  -6   2  12        7.70        7.89     10.69 o
  -5   2  12      657.90      639.12     28.47 o
  -4   2  12       62.38       71.07     12.40 o
  -3   2  12       31.89       35.45     11.25 o
  -2   2  12       36.50       44.85     10.62 o
  -1   2  12       46.59       38.33     10.47 o
   0   2  12      184.01      214.54     19.45 o
   1   2  12        0.02        2.31     10.05 o
   2   2  12       95.37      107.55     24.82 o
 -14   3  12      644.89      553.04     76.59 o
 -13   3  12       50.67       69.70     18.81 o
 -12   3  12      284.19      239.67     29.40 o
 -11   3  12       51.23       45.00     12.91 o
 -10   3  12     2503.00     2337.01     50.38 o
  -9   3  12       15.56        5.15      8.60 o
  -8   3  12        1.77        0.00      8.00 o
  -7   3  12      156.83      150.02     15.70 o
  -6   3  12     1351.94     1353.96     41.39 o
  -5   3  12       32.90       26.22      9.93 o
  -4   3  12      305.18      295.49     21.69 o
  -3   3  12        8.39        0.00      8.12 o
  -2   3  12     1224.82     1133.72     35.71 o
  -1   3  12        2.60        4.03      8.84 o
   0   3  12      522.71      515.42     30.67 o
   1   3  12        8.94        8.44     10.18 o
   2   3  12      486.59      576.24     74.43 o
 -13   4  12       21.71       35.74     16.89 o
 -12   4  12     1750.64     1754.62     65.92 o
 -11   4  12      236.77      205.79     23.46 o
 -10   4  12      186.18      204.97     18.73 o
  -9   4  12      432.27      448.62     25.34 o
  -8   4  12     1425.98     1418.49     38.71 o
  -7   4  12        5.27        0.00      7.48 o
  -6   4  12        1.94       10.95      9.25 o
  -5   4  12      493.61      496.33     29.02 o
  -4   4  12      179.03      169.48     17.09 o
  -3   4  12       47.31       24.47      8.36 o
  -2   4  12        0.77       18.22      8.25 o
  -1   4  12      282.53      333.38     19.89 o
   0   4  12      380.07      406.06     23.90 o
   1   4  12       93.55      104.04     17.10 o
   2   4  12       99.00       71.11     22.23 o
 -13   5  12      352.30      344.42     43.75 o
 -12   5  12      127.68      114.85     26.21 o
 -11   5  12      115.94       69.68     20.31 o
 -10   5  12     1809.31     1825.53     45.27 o
  -9   5  12       62.42       49.23     11.23 o
  -8   5  12        3.38        5.78      9.60 o
  -7   5  12      181.29      203.32     17.15 o
  -6   5  12     1534.54     1503.06     33.87 o
  -5   5  12       27.10       17.79      8.09 o
  -4   5  12       20.74       24.91      8.54 o
  -3   5  12       69.46       62.37     10.41 o
  -2   5  12     1699.79     1771.65     38.49 o
  -1   5  12      243.14      253.27     18.22 o
   0   5  12      151.17      156.98     17.40 o
   1   5  12       13.55       13.20     13.37 o
   2   5  12      185.02      153.98     36.05 o
 -13   6  12        5.50       28.47     28.91 o
 -12   6  12      932.31     1078.22     70.86 o
 -11   6  12      545.88      519.65     35.10 o
 -10   6  12        1.44       20.75     10.61 o
  -9   6  12      171.90      164.84     14.44 o
  -8   6  12     1109.71     1156.08     30.78 o
  -7   6  12        6.09        3.11      7.38 o
  -6   6  12       37.46       37.70      9.56 o
  -5   6  12       10.44        0.02      7.39 o
  -4   6  12      876.90      870.67     30.41 o
  -3   6  12      387.92      366.89     25.23 o
  -2   6  12       87.48       99.34     12.61 o
  -1   6  12       69.14       43.06     12.55 o
   0   6  12      219.50      270.25     24.68 o
   1   6  12       64.92       62.30     16.12 o
 -12   7  12        3.53       31.43     17.80 o
 -11   7  12      102.38       97.93     16.65 o
 -10   7  12      189.95      203.68     19.39 o
  -9   7  12        4.44        0.00      8.03 o
  -8   7  12        1.97        0.87      7.71 o
  -7   7  12      128.43      137.78     13.78 o
  -6   7  12      495.30      537.19     23.64 o
  -5   7  12       55.21       43.32      9.94 o
  -4   7  12      175.52      162.55     15.90 o
  -3   7  12       37.23       32.74      9.32 o
  -2   7  12      623.09      595.62     25.65 o
  -1   7  12      130.76      120.11     18.50 o
   0   7  12      439.85      342.98     31.70 o
   1   7  12       32.86       51.17     23.27 o
 -12   8  12      493.48      508.27     41.34 o
 -11   8  12      157.26      169.51     26.31 o
 -10   8  12        0.26       11.70     10.56 o
  -9   8  12      199.72      189.37     18.69 o
  -8   8  12      192.46      270.80     18.54 o
  -7   8  12        7.16       12.00      8.29 o
  -6   8  12       61.69       30.98      9.80 o
  -5   8  12      576.65      530.74     24.15 o
  -4   8  12      150.72      168.17     20.34 o
  -3   8  12      223.06      238.31     20.92 o
  -2   8  12      123.51      121.53     15.08 o
  -1   8  12      752.10      765.88     55.08 o
   0   8  12       23.38       25.68     19.26 o
 -11   9  12       77.21       73.22     31.24 o
 -10   9  12      282.92      269.71     32.00 o
  -9   9  12       85.73       72.43     14.33 o
  -8   9  12       90.69       79.84     14.09 o
  -7   9  12      410.99      409.06     22.40 o
  -6   9  12      795.48      850.06     29.61 o
  -5   9  12       57.39       55.96     10.76 o
  -4   9  12        0.13        0.00      8.10 o
  -3   9  12      249.79      247.07     19.81 o
  -2   9  12       60.17       63.60     15.39 o
  -1   9  12        0.26       26.12     21.81 o
 -10  10  12       82.34       34.31     22.59 o
  -9  10  12      111.23       96.39     18.55 o
  -8  10  12      771.18      732.46     36.38 o
  -7  10  12      258.91      238.13     24.28 o
  -6  10  12       23.93       20.17      9.30 o
  -5  10  12      641.56      705.00     28.03 o
  -4  10  12      682.36      703.95     29.98 o
  -3  10  12      272.10      279.94     29.34 o
  -2  10  12       35.31       76.21     24.60 o
  -8  11  12       89.70       47.30     22.30 o
  -7  11  12      307.91      342.44     35.14 o
  -6  11  12      684.62      703.83     46.95 o
  -5  11  12      165.08      153.92     19.49 o
  -4  11  12       84.62       18.00     19.53 o
 -13   0  13      726.68      691.50     54.06 o
 -11   0  13       63.40       53.12     25.47 o
  -9   0  13      778.74      941.99     89.32 o
  -7   0  13      253.90      247.98     28.86 o
  -5   0  13       33.97       26.93     13.82 o
  -3   0  13       53.16       79.03     19.04 o
  -1   0  13      128.13      122.09     25.93 o
   1   0  13      280.03      284.50     60.11 o
 -13   1  13       12.02        4.85     14.03 o
 -12   1  13       11.21       11.91      9.09 o
 -11   1  13     1388.08     1392.30     53.98 o
 -10   1  13      286.13      284.34     27.36 o
  -9   1  13      207.35      212.19     19.68 o
  -8   1  13       19.51        3.49      9.02 o
  -7   1  13     1109.05     1132.19     36.23 o
  -6   1  13       35.82       22.97      9.60 o
  -5   1  13       78.34       83.32     13.69 o
  -4   1  13        1.20        0.00      9.02 o
  -3   1  13      512.54      566.55     39.09 o
  -2   1  13       68.44       65.88     12.78 o
  -1   1  13      311.40      375.14     26.21 o
   0   1  13       31.40       33.28     12.55 o
   1   1  13       79.26      112.31     29.86 o
 -13   2  13      856.79      807.83     49.47 o
 -12   2  13      253.69      249.92     21.22 o
 -11   2  13       51.34       47.76     13.41 o
 -10   2  13        1.84       15.92      9.88 o
  -9   2  13     1814.92     1767.68     44.96 o
  -8   2  13       23.97       32.51      9.99 o
  -7   2  13      186.44      147.67     18.17 o
  -6   2  13        0.34        0.00      8.70 o
  -5   2  13     1249.99     1191.83     37.47 o
  -4   2  13       14.89        9.12      9.03 o
  -3   2  13       70.25       63.90     14.20 o
  -2   2  13       14.27        1.79      8.85 o
  -1   2  13      184.06      220.12     20.25 o
   0   2  13       29.65       18.88     14.13 o
   1   2  13       84.75      118.83     24.37 o
 -13   3  13       14.97       30.39     31.33 o
 -12   3  13       39.56       10.61     11.71 o
 -11   3  13     1226.79     1298.31     39.84 o
 -10   3  13        8.45       27.12     10.09 o
  -9   3  13      185.73      188.54     18.64 o
  -8   3  13      537.51      528.91     28.13 o
  -7   3  13     2813.86     2882.15     63.76 o
  -6   3  13       95.58      105.44     22.49 o
  -5   3  13      533.80      530.38     32.34 o
  -4   3  13       88.99       88.21     15.08 o
  -3   3  13      905.27      962.35     36.63 o
  -2   3  13       22.76        7.24      9.23 o
  -1   3  13      286.86      299.06     23.89 o
   0   3  13       29.47       16.79     13.97 o
 -13   4  13     1006.76     1089.34    100.30 o
 -12   4  13       55.75       88.15     26.42 o
 -11   4  13       36.14       39.16     11.81 o
 -10   4  13      190.70      172.03     18.17 o
  -9   4  13     1326.92     1401.02     44.07 o
  -8   4  13       36.24       51.60     12.78 o
  -7   4  13      123.29      138.17     17.02 o
  -6   4  13      734.50      803.40     36.85 o
  -5   4  13      479.39      485.89     27.70 o
  -4   4  13      159.83      164.05     21.04 o
  -3   4  13      183.22      195.77     20.83 o
  -2   4  13      267.90      281.18     22.76 o
  -1   4  13       81.92       83.06     22.36 o
   0   4  13       50.26       21.17     16.17 o
 -12   5  13      147.92      160.05     46.89 o
 -11   5  13     1646.45     1750.20     64.84 o
 -10   5  13        0.67       14.19      9.98 o
  -9   5  13       53.66       51.11     13.75 o
  -8   5  13      199.37      182.79     18.90 o
  -7   5  13     1739.83     1842.68     46.90 o
  -6   5  13        0.30        0.00      8.39 o
  -5   5  13      250.59      308.41     27.00 o
  -4   5  13      383.96      361.65     24.98 o
  -3   5  13      174.41      160.84     18.81 o
  -2   5  13       31.76       54.61     11.42 o
  -1   5  13      133.88      135.57     32.53 o
   0   5  13       32.55       43.87     35.47 o
 -12   6  13      128.83      154.68     45.74 o
 -11   6  13        2.88        0.00     17.28 o
 -10   6  13       20.56        2.88      9.93 o
  -9   6  13     1045.74      967.09     36.91 o
  -8   6  13       22.18        8.00     10.00 o
  -7   6  13        5.39       16.34     10.87 o
  -6   6  13      154.85      105.16     19.59 o
  -5   6  13      294.27      309.47     23.48 o
  -4   6  13        0.14        9.29      8.18 o
  -3   6  13       35.04       29.89      9.69 o
  -2   6  13       40.30       67.76     11.97 o
  -1   6  13      105.19      110.25     23.02 o
 -11   7  13      661.64      617.56     81.61 o
 -10   7  13       47.80       42.43     28.73 o
  -9   7  13      100.35       80.42     13.67 o
  -8   7  13      144.86      145.91     17.47 o
  -7   7  13      486.59      541.71     24.71 o
  -6   7  13      138.18      140.95     14.48 o
  -5   7  13      160.28      126.56     15.16 o
  -4   7  13       94.98       90.68     12.40 o
  -3   7  13      183.93      183.15     18.88 o
  -2   7  13       26.16       34.90     15.22 o
  -1   7  13      278.16      294.53     46.76 o
 -10   8  13      193.92      219.82     25.00 o
  -9   8  13      215.35      209.97     24.80 o
  -8   8  13       35.84       37.22     11.20 o
  -7   8  13       19.92       34.77     10.21 o
  -6   8  13      838.22      890.80     30.92 o
  -5   8  13      111.78       96.05     14.34 o
  -4   8  13       25.77       13.64      9.32 o
  -3   8  13       21.40       24.15     12.60 o
  -2   8  13       99.91      141.24     32.39 o
  -9   9  13       17.96        0.43     13.27 o
  -8   9  13      474.27      448.51     38.39 o
  -7   9  13      282.36      287.31     22.82 o
  -6   9  13        3.14       17.89     10.80 o
  -5   9  13        0.84        0.00      9.71 o
  -4   9  13      288.02      271.53     28.07 o
 -12   0  14      116.01       81.48     23.05 o
 -10   0  14      490.20      534.90     71.34 o
  -8   0  14     1336.39     1383.33     59.64 o
  -6   0  14      192.29      190.82     27.39 o
  -4   0  14      412.27      402.80     38.41 o
  -2   0  14        1.67       25.70     21.99 o
 -12   1  14      799.85      870.69     45.35 o
 -11   1  14        8.98        1.08     10.33 o
 -10   1  14      390.71      403.60     26.57 o
  -9   1  14       58.57       47.40     13.39 o
  -8   1  14     1444.31     1564.52     44.44 o
  -7   1  14       80.97       65.01     13.00 o
  -6   1  14      150.08      178.27     19.53 o
  -5   1  14        4.37        3.02      8.96 o
  -4   1  14      322.54      318.39     24.36 o
  -3   1  14        0.43        2.35      9.77 o
  -2   1  14       46.92       51.67     21.25 o
  -1   1  14        1.65        0.00     11.34 o
 -12   2  14       88.81       62.42     20.09 o
 -11   2  14        6.88       22.49     12.84 o
 -10   2  14      923.64      917.36     37.03 o
  -9   2  14       17.75        0.00      8.86 o
  -8   2  14      980.19      936.12     45.11 o
  -7   2  14        6.62        0.00      9.33 o
  -6   2  14      651.58      653.80     32.67 o
  -5   2  14        1.84        0.00      9.32 o
  -4   2  14      543.10      650.81     34.60 o
  -3   2  14       10.97       12.70     10.15 o
  -2   2  14       83.56       71.67     16.99 o
  -1   2  14        9.48        0.00     18.79 o
 -12   3  14      886.10      933.33     51.48 o
 -11   3  14       10.96       17.24     14.10 o
 -10   3  14      172.01      201.02     19.95 o
  -9   3  14      187.23      168.44     18.37 o
  -8   3  14     1778.97     1803.91     83.11 o
  -7   3  14       62.27       58.42     12.85 o
  -6   3  14      141.90      153.35     17.97 o
  -5   3  14      127.10      108.95     16.28 o
  -4   3  14      529.76      514.66     32.94 o
  -3   3  14       24.45       26.30     11.83 o
  -2   3  14      225.36      255.91     32.02 o
 -11   4  14      467.75      560.10     37.47 o
 -10   4  14     1048.45     1081.74     77.38 o
  -9   4  14        0.89       10.35     11.68 o
  -8   4  14      858.32      911.77     37.40 o
  -7   4  14      395.44      381.56     29.30 o
  -6   4  14      436.70      455.21     28.66 o
  -5   4  14       61.69       38.80     12.27 o
  -4   4  14      316.10      333.67     27.43 o
  -3   4  14      112.69      126.44     20.22 o
  -2   4  14      101.52       97.66     22.50 o
 -11   5  14      208.24      239.47     26.88 o
 -10   5  14       79.94       66.98     19.26 o
  -9   5  14      542.17      589.27     38.86 o
  -8   5  14     1440.27     1435.00     43.74 o
  -7   5  14        8.75       14.77     11.06 o
  -6   5  14        2.48        0.00      9.52 o
  -5   5  14      132.40      190.91     22.32 o
  -4   5  14      862.28      968.45     47.41 o
  -3   5  14        9.44       14.63     12.26 o
 -10   6  14      239.12      281.54     35.64 o
  -9   6  14      101.45      128.14     24.59 o
  -8   6  14      384.75      451.94     40.60 o
  -7   6  14      164.12      200.29     25.75 o
  -6   6  14      284.59      272.11     29.57 o
  -5   6  14       26.82       44.45     16.44 o
  -4   6  14      327.06      355.14     32.44 o
  -3   6  14       31.04       40.81     17.56 o
  -9   7  14      264.52      266.66     38.15 o
  -8   7  14      203.58      286.59     34.16 o
  -7   7  14       48.37       35.31     19.81 o
  -6   7  14       26.20       16.10     34.77 o
  -5   7  14      129.02      170.38     35.56 o
  -4   7  14      125.04      111.88     26.93 o
  -9   0  15     1951.24     2145.54    131.32 o
  -7   0  15      112.43      168.87     46.09 o
  -5   0  15      258.75      264.76     57.20 o
 -10   1  15       27.04       32.08     21.42 o
  -9   1  15      683.87      681.00     80.82 o
  -8   1  15       71.45       51.28     31.73 o
  -7   1  15      580.20      588.12     79.94 o
  -6   1  15        1.80       41.86     29.35 o
  -5   1  15      129.32      118.40     29.36 o
  -4   1  15        2.16        5.79     18.40 o
 -10   2  15      340.74      431.99     50.10 o
  -9   2  15      877.53      985.93    152.52 o
  -8   2  15       83.68       59.93     34.11 o
  -7   2  15      469.51      477.55     52.30 o
  -6   2  15       20.94       38.35     24.11 o
  -5   2  15      248.48      151.07     33.26 o
  -4   2  15       29.72       75.08     24.68 o
 -10   3  15      306.07      329.27     56.49 o
  -9   3  15      312.82      324.07     62.40 o
  -8   3  15       10.03        0.00     16.97 o
  -7   3  15      362.13      298.86     45.64 o
  -6   3  15       69.49       86.98     46.84 o
  -5   3  15      322.58      346.19     69.36 o
  -9   4  15      658.48      777.41     65.50 o
  -8   4  15      193.67      211.96     39.09 o
  -7   4  15      410.69      512.85     56.00 o
  -6   4  15        0.54        0.00     22.54 o
 
